# Supplementary material for: Additive and Multiplicative Effects of Socially Stigmatized Identities Using Linear Regression to Model Effects on Self-Reported Overall Health as Reported in the All of Us Research Program: Quantitative Analysis
Source: JMIR Form Res. 2026 Apr 2;10:e76037. doi: 10.2196/76037 (PMC13046218; doi:10.2196/76037)
Supplement: Multimedia Appendix 1 [file formative-v10-e76037-s001.zip]

Archive with 26 entries (25 files):
- stigma_code_and_files/
- __MACOSX/._stigma_code_and_files
- stigma_code_and_files/stigmas_effects_mean_se_241113_plot_names.csv
- __MACOSX/stigma_code_and_files/._stigmas_effects_mean_se_241113_plot_names.csv
- stigma_code_and_files/Stigma_analysis_Nov_15.R
- __MACOSX/stigma_code_and_files/._Stigma_analysis_Nov_15.R
- stigma_code_and_files/summary_stats_241112_plot_names.csv
- __MACOSX/stigma_code_and_files/._summary_stats_241112_plot_names.csv
- stigma_code_and_files/multi_stigma_model_all_by_all_241113_n_20_reorg.csv
- __MACOSX/stigma_code_and_files/._multi_stigma_model_all_by_all_241113_n_20_reorg.csv
- stigma_code_and_files/stigma_characterization_Nov_15.ipynb
- __MACOSX/stigma_code_and_files/._stigma_characterization_Nov_15.ipynb
- stigma_code_and_files/individual_cohorts_Nov_15.ipynb
- __MACOSX/stigma_code_and_files/._individual_cohorts_Nov_15.ipynb
- stigma_code_and_files/summary_stats_241112_plot_names_no_entire.csv
- __MACOSX/stigma_code_and_files/._summary_stats_241112_plot_names_no_entire.csv
- stigma_code_and_files/summary_stats_pairs_241113_reorg.csv
- __MACOSX/stigma_code_and_files/._summary_stats_pairs_241113_reorg.csv
- stigma_code_and_files/Health_AoU_v2.csv
- __MACOSX/stigma_code_and_files/._Health_AoU_v2.csv
- stigma_code_and_files/single_summary_stats_241113_no_entire.csv
- __MACOSX/stigma_code_and_files/._single_summary_stats_241113_no_entire.csv
- stigma_code_and_files/single_summary_stats_241113_plot_names.csv
- __MACOSX/stigma_code_and_files/._single_summary_stats_241113_plot_names.csv
- stigma_code_and_files/highest_effect_stat_sig_241114.csv
- __MACOSX/stigma_code_and_files/._highest_effect_stat_sig_241114.csv
