# Supplementary material for: Additive and Multiplicative Effects of Socially Stigmatized Identities Using Linear Regression to Model Effects on Self-Reported Overall Health as Reported in the All of Us Research Program: Quantitative Analysis
Source: JMIR Form Res. 2026 Apr 2;10:e76037. doi: 10.2196/76037 (PMC13046218; doi:10.2196/76037)
Supplement: Multimedia Appendix 1 [file formative-v10-e76037-s001.zip › stigma_code_and_files/stigmas_effects_mean_se_241113_plot_names.csv]

Stigmas	dif	single effect	multi effect	difse	singse	multise
Difficulty walking or with stairs	-0.880995	-0.494884	-0.705159	0.006352	0.008164	0.016521
Unemployed or unable to work	-0.536804	-0.480768	-0.702375	0.003553	0.004142	0.008738
Difficulty with errands	-1.016437	-0.288231	-0.484938	0.008815	0.011265	0.027111
Low educational attainment	-0.447142	-0.254367	-0.450055	0.005547	0.005668	0.015383
Intersex or not male or female	-0.315949	-0.144585	-0.421089	0.078217	0.064681	0.129712
Pancreatic cancer	-0.351143	-0.348365	-0.414319	0.063396	0.061805	0.087134
Cognitive difficulties	-0.716131	-0.212649	-0.399387	0.007529	0.008444	0.017885
Difficulty dressing or bathing	-1.143151	-0.208280	-0.364817	0.011560	0.014420	0.042642
Lung cancer	-0.319446	-0.276856	-0.363876	0.032582	0.031227	0.052831
Obese	-0.316361	-0.336227	-0.362310	0.004444	0.005366	0.009552
Esophageal cancer	-0.261708	-0.266870	-0.299900	0.068490	0.065872	0.102653
Heart attack	-0.373723	-0.263418	-0.278544	0.014062	0.013804	0.023799
Stomach cancer	-0.333000	-0.176853	-0.270490	0.080362	0.075263	0.124744
Low income	-0.317845	-0.154819	-0.256181	0.003345	0.003990	0.008414
Blood or soft tissue cancer	-0.182818	-0.243570	-0.255450	0.021001	0.020473	0.032431
Stroke	-0.438521	-0.196538	-0.253610	0.017345	0.016734	0.031466
Black	-0.163711	-0.066088	-0.238876	0.003739	0.004594	0.008268
Kidney cancer	-0.178032	-0.150193	-0.214743	0.032293	0.031051	0.051128
No race	-0.145297	-0.154368	-0.212861	0.022370	0.019727	0.028324
Hispanic or Latino	-0.155064	-0.152782	-0.206128	0.003891	0.004687	0.008045
Bone cancer	-0.431020	-0.299789	-0.203238	0.051086	0.047458	0.082846
Non-binary	-0.328097	-0.160161	-0.202976	0.022374	0.021996	0.044641
Endocrine cancer	-0.252763	-0.181599	-0.166000	0.061864	0.059921	0.095102
Ovarian cancer	-0.212259	-0.093261	-0.161036	0.040149	0.036781	0.062297
Bipolar	-0.484635	-0.086179	-0.155060	0.011814	0.012026	0.030487
Blind	-0.419606	-0.122395	-0.144838	0.029458	0.026215	0.050698
Bisexual	-0.163892	-0.071548	-0.136795	0.008162	0.008084	0.014550
Cervical cancer	-0.274203	-0.069499	-0.109266	0.024200	0.022613	0.041142
Brain cancer	-0.285941	-0.121432	-0.109064	0.055569	0.051680	0.086217
Alcoholism	-0.211451	-0.023035	-0.106131	0.009866	0.009346	0.018443
Transgender	-0.273389	-0.056674	-0.088823	0.027638	0.026831	0.059020
Divorced	-0.172305	-0.093533	-0.088401	0.004391	0.004513	0.008558
Endometrial cancer	-0.119108	-0.064057	-0.083030	0.033202	0.033785	0.058568
Colorectal cancer	-0.061136	-0.065672	-0.073203	0.025435	0.025135	0.041177
Bladder cancer	0.059994	-0.042431	-0.061344	0.031592	0.031140	0.049131
Depression	-0.174477	-0.094465	-0.056536	0.004270	0.005045	0.008876
Autism	-0.430068	-0.086014	-0.022517	0.029633	0.027571	0.061045
Thyroid cancer	-0.082855	-0.056148	0.002779	0.023272	0.023049	0.039147
Asian	0.272698	0.072894	0.008268	0.008099	0.008759	0.011699
Head and neck cancer	-0.025738	-0.077999	0.008344	0.037026	0.037099	0.060666
Multiracial	0.016304	0.047429	0.024813	0.010524	0.010022	0.015880
No stigmas	0.435632	0.122818	0.024819	0.003575	0.005462	0.007847
Gay or Lesbian	0.049001	0.081277	0.031441	0.008456	0.008204	0.013977
Hearing impairment	-0.104257	0.013616	0.031837	0.007420	0.007371	0.012401
Schizophrenia	-0.527245	0.128683	0.040615	0.035309	0.031989	0.094301
Eye cancer	-0.014022	-0.049768	0.049964	0.085271	0.081251	0.126766
Breast cancer	0.136399	0.071297	0.085635	0.011059	0.011454	0.017948
Prostate cancer	0.234346	0.069232	0.097990	0.014462	0.015133	0.023584
Skin cancer	0.328195	0.239254	0.287372	0.007380	0.008059	0.012423
