# Supplementary material for: Additive and Multiplicative Effects of Socially Stigmatized Identities Using Linear Regression to Model Effects on Self-Reported Overall Health as Reported in the All of Us Research Program: Quantitative Analysis
Source: JMIR Form Res. 2026 Apr 2;10:e76037. doi: 10.2196/76037 (PMC13046218; doi:10.2196/76037)
Supplement: Multimedia Appendix 1 [file formative-v10-e76037-s001.zip › stigma_code_and_files/Stigma_analysis_Nov_15.R]

#Analytizing multiple stigmitization model data
#Nov 15, 2024 version

#Note: you will need to install packages these if you have not previously
library(ggplot2)
library(tidyverse)
library(gapminder)
library(RColorBrewer)

setwd("[add the name of your working directory]")


# Figure 1 - plot mean and single and multi model estimates and SEs
mean_model_csv <- read.csv("stigmas_effects_mean_se_241113_plot_names.csv", header = TRUE, sep = ",",  stringsAsFactors = TRUE, check.names = F)

stigma_type = rep(mean_model_csv$Stigmas, 3)
stigma_value = c(mean_model_csv$dif, mean_model_csv$'single effect', mean_model_csv$'multi effect')
stigma_se = c(mean_model_csv$difse, mean_model_csv$'singse', mean_model_csv$'multise')
value_label = c(rep("Health Score", 49), rep("Single Stigma", 49), rep("Multiple Stigmas", 49))

stigma_mean_model_df <- data.frame(stig_type = stigma_type, stig_val = stigma_value, stig_se = stigma_se, value_type = value_label)

color_vals <- c( "#BDD7E7", "#6BAED6", "#08519C")

ggplot(stigma_mean_model_df, aes(x = reorder(stig_type, rep(mean_model_csv$dif,3)), y = stig_val, fill = value_type)) +
  geom_bar(position="dodge", stat = "identity" ) +
  geom_errorbar(aes(x = reorder(stig_type, rep(mean_model_csv$dif,3)), stig_val, ymin= (stig_val - stig_se), ymax = (stig_val + stig_se)), position="dodge", stat = "identity", width=1.0, colour = "black", alpha=0.6, linewidth=0.5) +
  coord_flip() +
  ylab("Value") +
  xlab("Participant group") +
  scale_fill_manual(values = color_vals) +
  theme(legend.position = "bottom", legend.text = element_text(size = 11)) +
  labs(fill='Value type') 


# Figure 2a - model info
model_csv <- read.csv("multi_stigma_model_all_by_all_241113_n_20_reorg.csv", header = TRUE, sep = ",",  stringsAsFactors = FALSE, check.names = F)
stigma_names_csv <- read.csv("single_summary_stats_241113_no_entire.csv", header = TRUE, sep = ",",  stringsAsFactors = FALSE, check.names = F)

adjusted_p = p.adjust(model_csv$pfdr, method = "fdr", n = 762)
pairwise_estimates = matrix(nrow = 49, ncol = 49)
p_threshold = 0.05

for (k in 1:762)
{
  # print(k)
  for (i in 1:49)
  {
    for (j in 1:49)
    {
      if (model_csv$stigma1[k] == stigma_names_csv$stigma_names[i])
      {
        if (model_csv$stigma2[k] == stigma_names_csv$stigma_names[j])
        {
          if (adjusted_p[k]< p_threshold)
          {
            pairwise_estimates[i,j] = model_csv$Estimate[k]
            pairwise_estimates[j,i] = model_csv$Estimate[k]
          }
          
        }
      }
    }
  }
}

stigma_labels_csv <- read.csv("summary_stats_241112_plot_names_no_entire.csv", header = TRUE, sep = ",",  stringsAsFactors = FALSE, check.names = F)
stigma_labels <- unlist(stigma_labels_csv$stigma_names)

mypalette <- c("#A50026", "#D73027", "#F46D43",  "#F46D43", "#FDAE61", "#FEE090", "#FFFFBF", "#E0F3F8", "#ABD9E9", "#74ADD1", "#4575B4", "#313695")
heatmap(pairwise_estimates, Rowv = NA, Colv = NA, symm = TRUE, scale = "none", na.rm = TRUE, labRow = stigma_labels, labCol = stigma_labels, col = mypalette, margins = c(11,13), cexRow = 0.75, cexCol = 0.75)
legend(x = "bottomright", inset=c(0.1, -0.17), legend = c("very negative", "somewhat negative", "no effect", "somewhat positive", "very positive"), cex = 0.45, fill = c(mypalette[1], mypalette[3], mypalette[6], mypalette[9], mypalette[12]), box.lwd = 0)


# Figure 2b - linear regression top abs value effect and SEs 
lin_reg_csv <- read.csv("highest_effect_stat_sig_241114.csv", header = TRUE, sep = ",",  stringsAsFactors = TRUE, check.names = F)

lin_reg_df <- data.frame(stigma = lin_reg_csv$covariates, stig_est = lin_reg_csv$Estimate, stig_se = lin_reg_csv$StdError )

ggplot(lin_reg_df, mapping = aes(x = reorder(stigma, stig_est), y = stig_est), fill=BLUE, alpha=0.7) +
  geom_bar(stat = "identity", position = "dodge") +
  geom_errorbar(aes(x = reorder(stigma, stig_est), stig_est, ymin= (stig_est - stig_se), ymax = (stig_est + stig_se)), width=0.4, colour = "cyan3", alpha=0.9, linewidth=1.3) +
  coord_flip() +
  ylab("Effect size for specific stigma (pairs)") +
  xlab("Participant Group") 


# Figure S1 - Graph health ratings 
health_from_csv <- read.csv("Health_AoU_v2.csv", header = TRUE, sep = ",",  stringsAsFactors = TRUE,check.names = F)

score_order = c( "Poor", "Fair", "Good", "Very Good", "Excellent")
score_label = rep(c("Poor", "Fair", "Good", "Very Good", "Excellent"), 4)
score_type = c( rep("Overall Health", 5), rep("Mental Health", 5), rep("Physical Health", 5), rep("Quality of Life", 5))
type_order = c("Overall Health", "Mental Health", "Physical Health", "Quality of Life")
scores = c(health_from_csv$`Overall Health`, health_from_csv$`Mental Health`, health_from_csv$`Physical Health`, health_from_csv$`Quality of Life`)
health_data_frame <- data.frame(score_label = score_label, score_type = score_type, scores = scores)

ggplot(health_data_frame, aes(x = factor(score_label, score_order), y = scores, fill = factor(score_type, type_order))) +
  geom_bar(position="dodge", stat="identity", colour = "gray") +
  ylab("Proportion with each self-rating") +
  xlab("Self-rating") +
  labs(fill='Self-rating topic') +
  scale_fill_brewer(palette="Blues")


#Figure S2a - Single stigma graphing 
single_stig_csv <- read.csv("single_summary_stats_241113_plot_names.csv", header = TRUE, sep = ",",  stringsAsFactors = TRUE,check.names = F)

single_stig_df <- data.frame(stigma = single_stig_csv$stigma_names, stig_mean = single_stig_csv$mean, stig_std = single_stig_csv$std, stig_n = single_stig_csv$n, stig_se = single_stig_csv$se )

ggplot(single_stig_df, mapping = aes(x = reorder(stigma, stig_mean), y = stig_mean), fill=BLUE, alpha=0.7) +
  geom_bar(stat = "identity", position = "dodge") +
  geom_errorbar( aes(x = stigma, stig_mean, ymin= (stig_mean - stig_se), ymax = (stig_mean + stig_se)), width=0.4, colour = "cyan3", alpha=0.9, linewidth=1.3) +
  coord_flip() +
  ylab("Average Health Ratings for a Single Stigma") +
  xlab("Participant Group") + 
  scale_y_continuous(limits = c(0, 3.15), breaks=c(0, 1, 2, 3), labels=c("Poor", "Fair", "Good", "Very Good"))
# note: removed "excellent" above since none are near it 


#Figure S2b
mean_pairs_csv <- read.csv("summary_stats_pairs_241113_reorg.csv", header = TRUE, sep = ",",  stringsAsFactors = FALSE, check.names = F)
stigma_names_csv <- read.csv("single_summary_stats_241113_no_entire.csv", header = TRUE, sep = ",",  stringsAsFactors = FALSE, check.names = F)

pairwise_means = matrix(nrow = 49, ncol = 49)

for (k in 1:762)
{
  for (i in 1:49)
  {
    for (j in 1:49)
    {
      if (mean_pairs_csv$stigma1[k] == stigma_names_csv$stigma_names[i])
      {
        if (mean_pairs_csv$stigma2[k] == stigma_names_csv$stigma_names[j])
        {
            pairwise_means[i,j] = mean_pairs_csv$mean[k]
            pairwise_means[j,i] = mean_pairs_csv$mean[k]
        }
      }
    }
  }
}

total_mean <- 2.23
pairwise_means = pairwise_means - total_mean

stigma_labels_csv <- read.csv("summary_stats_241112_plot_names_no_entire.csv", header = TRUE, sep = ",",  stringsAsFactors = FALSE, check.names = F)
stigma_labels <- unlist(stigma_labels_csv$stigma_names)

mypalette <- c("#660000","#660000","#660000","#660000", "#A50026","#A50026","#A50026","#A50026",  "#D73027","#D73027","#D73027","#D73027",  "#FDAE61","#FDAE61","#FDAE61","#FDAE61", "#FFFF66","#FFFF66",  "#ABD9E9",  "#74ADD1", "#4575B4", "#313695")

heatmap(pairwise_means, Rowv = NA, Colv = NA, symm = TRUE, scale = "none", na.rm = TRUE, labRow = stigma_labels, labCol = stigma_labels, col = mypalette, margins = c(10,10), cexRow = 0.7, cexCol = 0.7)
legend(x = "bottomright", inset=c(0.05, -0.1), legend = c("very negative", "somewhat negative", "no effect", "somewhat positive", "very positive"), cex = 0.4, fill = c(mypalette[5], mypalette[13], mypalette[17], mypalette[19], mypalette[21]), box.lwd = 0)


# Figure S3 - number in group 
single_stig_csv <- read.csv("summary_stats_241112_plot_names.csv", header = TRUE, sep = ",",  stringsAsFactors = TRUE,check.names = F)

single_stig_df <- data.frame(stigma = single_stig_csv$stigma_names, stig_mean = single_stig_csv$mean, stig_n = single_stig_csv$n, stig_se = single_stig_csv$std )

ggplot(single_stig_df, mapping = aes(x = reorder(stigma, stig_mean), y = stig_n), fill=BLUE, alpha=0.7) +
  geom_bar(stat = "identity", position = "dodge") +
   coord_flip() +
  ylab("Number of Samples for a Single Stigma") +
  xlab("Stigma") +
  scale_y_log10()
