# Supplementary material for: Additive and Multiplicative Effects of Socially Stigmatized Identities Using Linear Regression to Model Effects on Self-Reported Overall Health as Reported in the All of Us Research Program: Quantitative Analysis
Source: JMIR Form Res. 2026 Apr 2;10:e76037. doi: 10.2196/76037 (PMC13046218; doi:10.2196/76037)
Supplement: Multimedia Appendix 1 [file formative-v10-e76037-s001.zip › stigma_code_and_files/summary_stats_241112_plot_names.csv]

stigma_names	mean	std	se	n
Difficulty dressing or bathing	1.089849441	0.930131541	0.011560005	6474
Difficulty with errands	1.216563411	0.948045767	0.00881455	11568
Difficulty walking or with stairs	1.352005061	0.931930286	0.006351872	21526
Cognitive difficulties	1.516868772	0.998881522	0.007528925	17602
Unemployed or unable to work	1.696195671	1.064197445	0.003552994	89713
Schizophrenia	1.705754615	1.075042719	0.035309036	927
Bipolar	1.748364649	1.005070891	0.01181374	7238
Low educational attainment	1.785857729	1.058156841	0.005546782	36393
Stroke	1.794479448	1.004823066	0.017345172	3356
Bone cancer	1.801980198	1.033145977	0.051085781	409
Autism	1.802931596	1.039681102	0.029632693	1231
Blind	1.813393529	1.079561489	0.029458415	1343
Heart attack	1.859277206	0.99401645	0.014061735	4997
Pancreatic cancer	1.88185654	0.980081247	0.063396186	239
Stomach cancer	1.9	1.029135315	0.080361967	164
Non-binary	1.904903418	1.032605568	0.022374053	2130
Lung cancer	1.913553895	1.002133336	0.032582165	946
Low income	1.915154701	1.071097906	0.003345042	102531
Obese	1.916638607	0.90887807	0.004444458	41819
Intersex or not male or female	1.917050691	1.206669184	0.078216746	238
Brain cancer	1.947058824	1.029143268	0.055568513	343
Cervical cancer	1.958797327	1.030712495	0.024200197	1814
Transgender	1.95961107	1.035962264	0.027637947	1405
Esophageal cancer	1.971291866	0.999585855	0.068490494	213
Endocrine cancer	1.980237154	0.989831607	0.061864475	256
Ovarian cancer	2.020740741	1.046195332	0.040149292	679
Alcoholism	2.021549373	1.040591671	0.009866199	11124
Blood or soft tissue cancer	2.050182482	0.987479798	0.021000704	2211
Kidney cancer	2.054968288	0.996895525	0.032292614	953
Depression	2.058522905	0.996621279	0.004269879	54479
Divorced	2.060694784	1.055261299	0.00439136	57746
Bisexual	2.069107856	1.023079629	0.008162205	15711
Black	2.069289108	1.046680678	0.00373867	78378
Hispanic or Latino	2.07793552	1.058277152	0.00389104	73972
No race	2.084702908	1.128724809	0.022369634	2546
Endometrial cancer	2.113892365	0.939681994	0.033202031	801
Hearing impairment	2.128743308	1.034091894	0.00741995	19423
Thyroid cancer	2.150144928	0.968803548	0.023272146	1733
Colorectal cancer	2.171864172	0.970214414	0.025435263	1455
Head and neck cancer	2.207261725	0.95553027	0.037026046	666
Eye cancer	2.218978102	1.012534157	0.085270759	141
Entire cohort	2.233561052	1.034674208	0.001662332	387411
Multiracial	2.249303919	1.037872351	0.010524443	9725
Gay or Lesbian	2.282001254	1.034180344	0.008455611	14959
Bladder cancer	2.292993631	0.974234356	0.031591714	951
Breast cancer	2.369399362	0.942675007	0.01105896	7266
Prostate cancer	2.467346443	0.932307984	0.014461776	4156
Asian	2.505697795	0.963865051	0.008099134	14163
Skin cancer	2.561195149	0.937024012	0.007379515	16123
No stigmas	2.668631815	0.895590807	0.003575362	62745
