# Supplementary material for: Additive and Multiplicative Effects of Socially Stigmatized Identities Using Linear Regression to Model Effects on Self-Reported Overall Health as Reported in the All of Us Research Program: Quantitative Analysis
Source: JMIR Form Res. 2026 Apr 2;10:e76037. doi: 10.2196/76037 (PMC13046218; doi:10.2196/76037)
Supplement: Multimedia Appendix 1 [file formative-v10-e76037-s001.zip › stigma_code_and_files/multi_stigma_model_all_by_all_241113_n_20_reorg.csv]

stigma1	stigma2	Estimate	Std. Error	t value	pfdr	pbonf
(Intercept)	(Intercept)	2.643812	0.006817	387.848866	0	0
alcoholism	alcoholism	-0.106131	0.018443	-5.754522	0	0
asian	asian	0.008268	0.011699	0.706751	0.479722	1
autism	autism	-0.022517	0.061045	-0.368862	0.712231	1
bipolar	bipolar	-0.15506	0.030487	-5.086179	0	0
bisexual	bisexual	-0.136795	0.01455	-9.401668	0	0
black	black	-0.238876	0.008268	-28.892296	0	0
bladder	bladder	-0.061344	0.049131	-1.248571	0.211823	1
blind	blind	-0.144838	0.050698	-2.856872	0.004279	1
blood	blood	-0.25545	0.032431	-7.876804	0	0
bone	bone	-0.203238	0.082846	-2.453202	0.01416	1
brain	brain	-0.109064	0.086217	-1.264992	0.205875	1
breast	breast	0.085635	0.017948	4.771259	0.000002	0.001524
cervical	cervical	-0.109266	0.041142	-2.655847	0.007911	1
colon	colon	-0.073203	0.041177	-1.777768	0.075443	1
depression	depression	-0.056536	0.008876	-6.369597	0	0
concentrating	concentrating	-0.399387	0.017885	-22.330862	0	0
bathing	bathing	-0.364817	0.042642	-8.555255	0	0
errands	errands	-0.484938	0.027111	-17.88739	0	0
walking	walking	-0.705159	0.016521	-42.681882	0	0
divorced	divorced	-0.088401	0.008558	-10.330068	0	0
endocrine	endocrine	-0.166	0.095102	-1.745496	0.080899	1
endometrial	endometrial	-0.08303	0.058568	-1.417652	0.156293	1
esophageal	esophageal	-0.2999	0.102653	-2.921476	0.003484	1
eye	eye	0.049964	0.126766	0.394139	0.693478	1
gay	gay	0.031441	0.013977	2.249407	0.024487	1
head_neck	head_neck	0.008344	0.060666	0.137538	0.890605	1
hearing	hearing	0.031837	0.012401	2.567282	0.01025	1
heart	heart	-0.278544	0.023799	-11.703939	0	0
multiracial	multiracial	0.024813	0.01588	1.562529	0.118164	1
hispanic	hispanic	-0.206128	0.008045	-25.621502	0	0
intersex	intersex	-0.421089	0.129712	-3.246339	0.001169	0.890778
kidney	kidney	-0.214743	0.051128	-4.200102	0.000027	0.020574
education	education	-0.450055	0.015383	-29.256172	0	0
income	income	-0.256181	0.008414	-30.446912	0	0
lung	lung	-0.363876	0.052831	-6.88749	0	0
no_race	no_race	-0.212861	0.028324	-7.515299	0	0
no_stigma	no_stigma	0.024819	0.007847	3.163087	0.001561	1
nonbinary	nonbinary	-0.202976	0.044641	-4.546889	0.000005	0.00381
obese	obese	-0.36231	0.009552	-37.929228	0	0
ovarian	ovarian	-0.161036	0.062297	-2.584947	0.00974	1
pancreatic	pancreatic	-0.414319	0.087134	-4.754934	0.000002	0.001524
prostate	prostate	0.09799	0.023584	4.15504	0.000033	0.025146
schizophrenia	schizophrenia	0.040615	0.094301	0.430691	0.666693	1
skin	skin	0.287372	0.012423	23.132278	0	0
stomach	stomach	-0.27049	0.124744	-2.168363	0.030132	1
stroke	stroke	-0.25361	0.031466	-8.059703	0	0
thyroid	thyroid	0.002779	0.039147	0.070987	0.943408	1
transgender	transgender	-0.088823	0.05902	-1.504977	0.132331	1
unemployed	unemployed	-0.702375	0.008738	-80.378579	0	0
alcoholism	asian	-0.022366	0.12419	-0.180095	0.857078	1
alcoholism	autism	0.065438	0.110301	0.593265	0.553004	1
alcoholism	bipolar	0.049053	0.035132	1.396238	0.162644	1
alcoholism	bisexual	0.023552	0.039427	0.597357	0.550269	1
alcoholism	black	-0.042889	0.026094	-1.643645	0.10025	1
alcoholism	bladder	-0.114119	0.156797	-0.727817	0.466726	1
alcoholism	blind	0.124945	0.111498	1.120598	0.26246	1
alcoholism	blood	-0.062712	0.107046	-0.585843	0.557982	1
alcoholism	bone	-0.223761	0.208005	-1.075745	0.282042	1
alcoholism	breast	0.054058	0.077782	0.694996	0.487058	1
alcoholism	cervical	0.098642	0.094914	1.039273	0.298679	1
alcoholism	colon	-0.062043	0.11572	-0.536148	0.591857	1
alcoholism	depression	0.036649	0.022045	1.662415	0.09643	1
alcoholism	concentrating	0.015069	0.037413	0.402783	0.687108	1
alcoholism	bathing	-0.10031	0.068489	-1.464621	0.143025	1
alcoholism	errands	0.055291	0.050711	1.090327	0.27557	1
alcoholism	walking	0.017103	0.040017	0.427397	0.66909	1
alcoholism	divorced	0.044554	0.023425	1.901965	0.057177	1
alcoholism	endometrial	0.13753	0.198305	0.693528	0.487978	1
alcoholism	gay	0.039023	0.037502	1.040558	0.298082	1
alcoholism	head_neck	-0.245194	0.148289	-1.653488	0.098233	1
alcoholism	hearing	-0.028345	0.033585	-0.84399	0.398676	1
alcoholism	heart	0.015825	0.055338	0.285964	0.774906	1
alcoholism	multiracial	0.063805	0.067461	0.945807	0.344248	1
alcoholism	hispanic	0.000075	0.031597	0.002376	0.998104	1
alcoholism	kidney	0.085	0.147391	0.576694	0.564146	1
alcoholism	education	-0.021958	0.032158	-0.682809	0.494728	1
alcoholism	income	-0.018626	0.022579	-0.824928	0.409413	1
alcoholism	lung	-0.004618	0.120863	-0.038207	0.969522	1
alcoholism	no_race	-0.15175	0.136509	-1.111654	0.266288	1
alcoholism	nonbinary	0.124894	0.110787	1.12733	0.259604	1
alcoholism	obese	0.032954	0.025741	1.280212	0.200472	1
alcoholism	prostate	-0.010609	0.066494	-0.159542	0.873242	1
alcoholism	schizophrenia	0.059059	0.087831	0.672416	0.501319	1
alcoholism	skin	0.04839	0.039392	1.228447	0.21928	1
alcoholism	stroke	-0.071489	0.066893	-1.068699	0.285206	1
alcoholism	thyroid	-0.040374	0.137069	-0.294549	0.768339	1
alcoholism	transgender	0.015149	0.119467	0.126802	0.899097	1
alcoholism	unemployed	0.133946	0.022407	5.977953	0	0
asian	autism	-0.086621	0.186336	-0.464863	0.64203	1
asian	bipolar	0.060294	0.092036	0.655115	0.512394	1
asian	bisexual	0.120616	0.044866	2.688383	0.00718	1
asian	blind	0.252597	0.214591	1.177111	0.239152	1
asian	blood	-0.6631	0.176702	-3.752642	0.000175	0.13335
asian	breast	-0.134496	0.076696	-1.75361	0.079498	1
asian	colon	-0.472073	0.211452	-2.232536	0.02558	1
asian	depression	-0.074541	0.033776	-2.206938	0.027319	1
asian	concentrating	-0.079476	0.065373	-1.215736	0.224086	1
asian	bathing	-0.032944	0.142437	-0.231286	0.817092	1
asian	errands	-0.044921	0.092553	-0.485357	0.627423	1
asian	walking	0.024442	0.078131	0.312833	0.754407	1
asian	divorced	-0.04605	0.034758	-1.324856	0.18522	1
asian	gay	0.050897	0.049179	1.034928	0.300703	1
asian	hearing	-0.095434	0.065932	-1.44745	0.147772	1
asian	heart	0.018692	0.123041	0.151919	0.879251	1
asian	multiracial	-0.118737	0.058659	-2.024193	0.042951	1
asian	education	-0.065758	0.06304	-1.043118	0.296894	1
asian	income	0.104564	0.025906	4.036302	0.000054	0.041148
asian	lung	-0.188465	0.213634	-0.882184	0.377678	1
asian	nonbinary	-0.162691	0.116371	-1.39804	0.162102	1
asian	obese	-0.107684	0.043799	-2.458573	0.013949	1
asian	prostate	-0.409379	0.159103	-2.573041	0.010081	1
asian	stroke	-0.211397	0.153338	-1.378639	0.168007	1
asian	thyroid	-0.203514	0.161847	-1.257446	0.208593	1
asian	transgender	-0.075973	0.156604	-0.485127	0.627586	1
asian	unemployed	0.148681	0.031752	4.682531	0.000003	0.002286
autism	bipolar	-0.077984	0.07669	-1.016874	0.309214	1
autism	bisexual	-0.030005	0.073067	-0.410648	0.681331	1
autism	black	0.23944	0.149961	1.596683	0.110337	1
autism	depression	-0.197876	0.061871	-3.198178	0.001383	1
autism	concentrating	0.030439	0.073051	0.416688	0.676907	1
autism	bathing	-0.165254	0.159079	-1.038813	0.298892	1
autism	errands	0.124345	0.096655	1.286486	0.198274	1
autism	walking	-0.112827	0.119611	-0.943282	0.345537	1
autism	divorced	0.001459	0.091783	0.015892	0.987321	1
autism	gay	-0.108933	0.08586	-1.268732	0.204537	1
autism	hearing	0.115608	0.094666	1.221211	0.222007	1
autism	heart	0.048874	0.191789	0.254833	0.798852	1
autism	multiracial	-0.047238	0.130589	-0.361732	0.717552	1
autism	hispanic	0.022789	0.105942	0.215111	0.829681	1
autism	education	0.028725	0.188823	0.152125	0.879088	1
autism	income	0.053642	0.064318	0.834011	0.404275	1
autism	nonbinary	-0.040943	0.087628	-0.467233	0.640333	1
autism	obese	0.052638	0.058424	0.900961	0.36761	1
autism	schizophrenia	0.18174	0.151875	1.196638	0.231449	1
autism	skin	-0.025479	0.143301	-0.177797	0.858882	1
autism	transgender	0.01669	0.108463	0.153876	0.877708	1
autism	unemployed	0.117754	0.0656	1.795032	0.072649	1
bipolar	bisexual	-0.035479	0.037314	-0.950807	0.341703	1
bipolar	black	0.021723	0.037984	0.571898	0.567391	1
bipolar	blind	0.054158	0.110027	0.49223	0.622557	1
bipolar	blood	-0.01274	0.129464	-0.098404	0.921612	1
bipolar	breast	0.017016	0.077457	0.219682	0.826119	1
bipolar	cervical	0.040375	0.084085	0.480174	0.631104	1
bipolar	colon	0.020079	0.15701	0.127881	0.898243	1
bipolar	depression	-0.041038	0.028875	-1.421201	0.155259	1
bipolar	concentrating	0.017966	0.035014	0.513106	0.607877	1
bipolar	bathing	0.042951	0.071438	0.601231	0.547687	1
bipolar	errands	0.056632	0.047903	1.182214	0.237122	1
bipolar	walking	0.00317	0.045907	0.069062	0.94494	1
bipolar	divorced	0.016825	0.0306	0.549825	0.58244	1
bipolar	endometrial	0.090444	0.162455	0.556736	0.577708	1
bipolar	gay	0.032731	0.045215	0.7239	0.469128	1
bipolar	head_neck	0.252799	0.231742	1.090866	0.275333	1
bipolar	hearing	0.037256	0.043471	0.857021	0.391434	1
bipolar	heart	-0.013009	0.066451	-0.195762	0.844797	1
bipolar	multiracial	0.156878	0.066986	2.341941	0.019184	1
bipolar	hispanic	0.024423	0.040787	0.598798	0.549308	1
bipolar	education	0.112677	0.055414	2.033386	0.042014	1
bipolar	income	0.072676	0.027779	2.616214	0.008891	1
bipolar	lung	-0.097474	0.202201	-0.482064	0.629761	1
bipolar	no_race	0.236656	0.179884	1.315604	0.188308	1
bipolar	nonbinary	-0.18507	0.087155	-2.123447	0.033717	1
bipolar	obese	-0.052664	0.025176	-2.091848	0.036453	1
bipolar	ovarian	0.04785	0.157373	0.304054	0.761087	1
bipolar	prostate	0.095732	0.141485	0.676619	0.498648	1
bipolar	schizophrenia	0.013711	0.068025	0.201559	0.840262	1
bipolar	skin	0.023711	0.055142	0.430004	0.667193	1
bipolar	stroke	0.10104	0.073661	1.371693	0.17016	1
bipolar	thyroid	0.16746	0.123648	1.354335	0.17563	1
bipolar	transgender	0.08847	0.103275	0.856652	0.391638	1
bipolar	unemployed	0.126575	0.027742	4.562616	0.000005	0.00381
bisexual	black	0.014715	0.023179	0.634869	0.525514	1
bisexual	blind	0.042859	0.139579	0.30706	0.758798	1
bisexual	blood	0.020273	0.124749	0.162512	0.870903	1
bisexual	breast	-0.116302	0.089413	-1.300721	0.193355	1
bisexual	cervical	-0.035324	0.098391	-0.359018	0.719582	1
bisexual	colon	-0.101087	0.182544	-0.553764	0.579741	1
bisexual	depression	0.042251	0.020841	2.027283	0.042634	1
bisexual	concentrating	-0.005852	0.029064	-0.201354	0.840422	1
bisexual	bathing	-0.096271	0.069161	-1.391996	0.163925	1
bisexual	errands	0.035361	0.042081	0.840319	0.40073	1
bisexual	walking	0.024862	0.043432	0.572443	0.567023	1
bisexual	divorced	0.025425	0.025307	1.004661	0.315061	1
bisexual	gay	0.214771	0.064127	3.349166	0.000811	0.617982
bisexual	hearing	-0.046564	0.043909	-1.060466	0.288933	1
bisexual	heart	0.052178	0.104503	0.499292	0.617574	1
bisexual	multiracial	-0.054169	0.036969	-1.465281	0.142845	1
bisexual	hispanic	0.050088	0.022923	2.185029	0.028887	1
bisexual	intersex	0.488633	0.211316	2.31234	0.020759	1
bisexual	education	-0.002631	0.032308	-0.081433	0.935098	1
bisexual	income	0.010043	0.018633	0.538968	0.58991	1
bisexual	no_race	-0.098452	0.120757	-0.815291	0.414906	1
bisexual	nonbinary	0.049519	0.050198	0.986466	0.323905	1
bisexual	obese	-0.018552	0.024784	-0.748552	0.454128	1
bisexual	prostate	0.271752	0.13748	1.976669	0.04808	1
bisexual	schizophrenia	-0.067908	0.106456	-0.637896	0.523542	1
bisexual	skin	-0.054834	0.057351	-0.956108	0.339018	1
bisexual	stroke	0.159895	0.095886	1.66756	0.095404	1
bisexual	thyroid	0.131786	0.137566	0.957983	0.338072	1
bisexual	transgender	0.11685	0.064983	1.798158	0.072153	1
bisexual	unemployed	0.095041	0.020165	4.713266	0.000002	0.001524
black	bladder	-0.398192	0.188492	-2.112519	0.034643	1
black	blind	0.055112	0.077753	0.708815	0.47844	1
black	blood	0.000509	0.10784	0.004723	0.996232	1
black	bone	0.014767	0.155611	0.094899	0.924395	1
black	breast	-0.052065	0.046191	-1.127185	0.259665	1
black	cervical	0.071231	0.089065	0.799767	0.423846	1
black	colon	0.069061	0.09404	0.73438	0.462718	1
black	depression	-0.082686	0.018748	-4.410302	0.00001	0.00762
black	concentrating	0.093146	0.022807	4.084084	0.000044	0.033528
black	bathing	0.030517	0.037351	0.817037	0.413908	1
black	errands	0.030389	0.030319	1.002296	0.316201	1
black	walking	0.055366	0.021107	2.623162	0.008712	1
black	divorced	-0.015243	0.011704	-1.302378	0.192788	1
black	endometrial	-0.046649	0.180514	-0.258425	0.796079	1
black	gay	0.054577	0.023443	2.3281	0.019907	1
black	head_neck	0.258056	0.205822	1.253784	0.209921	1
black	hearing	-0.072836	0.028387	-2.565852	0.010293	1
black	heart	-0.071579	0.05003	-1.430726	0.15251	1
black	multiracial	0.062048	0.039069	1.588182	0.112246	1
black	intersex	0.188956	0.175104	1.079107	0.280541	1
black	kidney	-0.153417	0.126149	-1.216156	0.223926	1
black	education	0.129763	0.015879	8.171898	0	0
black	income	0.159011	0.009929	16.014203	0	0
black	lung	0.134107	0.130618	1.026705	0.30456	1
black	nonbinary	-0.106603	0.089797	-1.187153	0.235168	1
black	obese	0.031756	0.017602	1.804077	0.07122	1
black	ovarian	0.009679	0.154154	0.062787	0.949936	1
black	pancreatic	0.297797	0.206798	1.440034	0.149859	1
black	prostate	-0.04055	0.062987	-0.643785	0.519715	1
black	schizophrenia	0.124664	0.075167	1.658494	0.097219	1
black	skin	-0.390428	0.147708	-2.643238	0.008212	1
black	stomach	0.156003	0.229021	0.681173	0.495762	1
black	stroke	-0.042142	0.049759	-0.846916	0.397043	1
black	thyroid	-0.046994	0.112183	-0.418901	0.675289	1
black	transgender	0.209343	0.085501	2.448423	0.014349	1
black	unemployed	0.244681	0.010245	23.882282	0	0
bladder	blood	0.003404	0.184251	0.018474	0.98526	1
bladder	breast	0.099732	0.173493	0.574849	0.565394	1
bladder	colon	0.093492	0.195869	0.477319	0.633135	1
bladder	depression	-0.02772	0.083614	-0.33152	0.740252	1
bladder	concentrating	0.119604	0.222568	0.537382	0.591004	1
bladder	errands	-0.064565	0.24039	-0.268585	0.788249	1
bladder	walking	-0.07231	0.147097	-0.491582	0.623015	1
bladder	divorced	0.199299	0.091995	2.166408	0.030281	1
bladder	gay	-0.099729	0.166218	-0.599987	0.548515	1
bladder	hearing	0.034052	0.081118	0.419788	0.674641	1
bladder	heart	-0.08909	0.113413	-0.785536	0.43214	1
bladder	hispanic	-0.101021	0.211743	-0.477093	0.633296	1
bladder	kidney	0.066835	0.149039	0.448443	0.653834	1
bladder	income	-0.156998	0.115946	-1.35406	0.175718	1
bladder	lung	0.168324	0.216674	0.776852	0.437246	1
bladder	obese	0.021891	0.082621	0.264951	0.791048	1
bladder	prostate	-0.043217	0.095356	-0.453221	0.65039	1
bladder	skin	-0.136105	0.076132	-1.787744	0.073818	1
bladder	stroke	0.192181	0.178263	1.078072	0.281002	1
bladder	thyroid	0.377148	0.222544	1.694709	0.090132	1
bladder	unemployed	0.117528	0.119317	0.985013	0.324619	1
blind	blood	0.106193	0.176949	0.60013	0.54842	1
blind	breast	0.150346	0.131935	1.13955	0.254474	1
blind	depression	-0.027079	0.059002	-0.458945	0.646274	1
blind	concentrating	0.090282	0.093792	0.96258	0.335759	1
blind	bathing	-0.153159	0.143313	-1.068704	0.285204	1
blind	errands	0.305068	0.095711	3.187372	0.001436	1
blind	walking	-0.084569	0.09152	-0.924056	0.355458	1
blind	divorced	0.037636	0.068735	0.547559	0.583995	1
blind	gay	0.072306	0.13258	0.545378	0.585494	1
blind	hearing	-0.128736	0.070387	-1.828977	0.067404	1
blind	heart	-0.068281	0.098248	-0.69499	0.487062	1
blind	multiracial	0.019559	0.144675	0.135195	0.892458	1
blind	hispanic	-0.024805	0.080865	-0.306751	0.759033	1
blind	education	0.160268	0.103782	1.544278	0.122522	1
blind	income	0.024092	0.067458	0.357138	0.720989	1
blind	obese	0.089377	0.059762	1.495553	0.134771	1
blind	prostate	-0.326547	0.1468	-2.224443	0.026119	1
blind	skin	0.015942	0.088801	0.179527	0.857524	1
blind	stroke	0.076326	0.094874	0.804505	0.421106	1
blind	thyroid	0.070574	0.215946	0.326814	0.743809	1
blind	unemployed	-0.151815	0.064864	-2.340508	0.019258	1
blood	bone	-0.170161	0.146769	-1.159382	0.246301	1
blood	breast	-0.099404	0.098905	-1.005051	0.314873	1
blood	cervical	0.07848	0.181357	0.432736	0.665207	1
blood	colon	0.146334	0.16334	0.895883	0.370316	1
blood	depression	-0.071019	0.048697	-1.458375	0.144738	1
blood	concentrating	0.190488	0.132263	1.440221	0.149806	1
blood	bathing	0.184322	0.182203	1.011629	0.311716	1
blood	errands	-0.097626	0.141647	-0.689218	0.490686	1
blood	walking	-0.038438	0.099795	-0.385166	0.700115	1
blood	divorced	0.00486	0.060899	0.079804	0.936393	1
blood	gay	-0.015619	0.100318	-0.155693	0.876275	1
blood	head_neck	0.09931	0.174882	0.567869	0.570124	1
blood	hearing	-0.139447	0.06327	-2.203979	0.027526	1
blood	heart	-0.07068	0.099112	-0.713133	0.475764	1
blood	multiracial	-0.224343	0.179389	-1.250595	0.211083	1
blood	hispanic	0.077346	0.095243	0.812092	0.416739	1
blood	kidney	0.199545	0.190975	1.044874	0.296082	1
blood	income	0.057656	0.074659	0.77225	0.439967	1
blood	lung	0.31435	0.178655	1.759542	0.078486	1
blood	obese	0.084069	0.051804	1.622837	0.104625	1
blood	prostate	0.086261	0.093846	0.919174	0.358005	1
blood	skin	-0.165993	0.054924	-3.022225	0.002509	1
blood	stroke	0.053056	0.118793	0.446625	0.655146	1
blood	thyroid	0.092726	0.155936	0.594641	0.552084	1
blood	unemployed	0.15038	0.062541	2.404498	0.016195	1
bone	breast	-0.207041	0.154171	-1.342932	0.179295	1
bone	depression	-0.044496	0.112205	-0.396558	0.691694	1
bone	walking	0.219814	0.146055	1.505005	0.132324	1
bone	divorced	-0.022004	0.142225	-0.154714	0.877047	1
bone	hearing	-0.093486	0.145788	-0.641242	0.521366	1
bone	heart	0.250967	0.211148	1.188582	0.234605	1
bone	hispanic	-0.241511	0.167654	-1.440534	0.149717	1
bone	income	0.093435	0.138342	0.675395	0.499425	1
bone	lung	0.200873	0.221274	0.907803	0.363983	1
bone	obese	-0.033021	0.119253	-0.276894	0.781862	1
bone	prostate	-0.288781	0.178624	-1.616699	0.105944	1
bone	skin	-0.085199	0.155199	-0.548964	0.583031	1
bone	unemployed	-0.019901	0.129954	-0.153142	0.878287	1
brain	depression	-0.07453	0.111118	-0.670728	0.502394	1
brain	concentrating	-0.047048	0.175528	-0.268034	0.788673	1
brain	errands	0.496473	0.222005	2.236313	0.025332	1
brain	walking	-0.024628	0.226553	-0.108707	0.913435	1
brain	divorced	0.090025	0.160359	0.561398	0.574527	1
brain	hearing	0.051277	0.149613	0.342729	0.731802	1
brain	hispanic	0.293463	0.189062	1.552207	0.120614	1
brain	income	0.031341	0.15275	0.205181	0.837431	1
brain	lung	-0.233747	0.220593	-1.05963	0.289314	1
brain	obese	0.017438	0.126969	0.137344	0.890759	1
brain	skin	-0.259353	0.179846	-1.442082	0.14928	1
brain	unemployed	-0.135121	0.128375	-1.052544	0.292551	1
breast	cervical	0.064541	0.089702	0.719509	0.471828	1
breast	colon	0.020176	0.102326	0.197175	0.843691	1
breast	depression	-0.092929	0.026519	-3.504283	0.000458	0.348996
breast	concentrating	0.11335	0.082637	1.371666	0.170168	1
breast	bathing	-0.017257	0.127976	-0.134843	0.892736	1
breast	errands	0.015969	0.096871	0.164851	0.869061	1
breast	walking	-0.002506	0.060178	-0.04164	0.966785	1
breast	divorced	0.032535	0.030939	1.051575	0.292995	1
breast	endometrial	-0.056272	0.109906	-0.511998	0.608653	1
breast	gay	-0.064137	0.08131	-0.788794	0.430233	1
breast	head_neck	0.104242	0.180075	0.578884	0.562668	1
breast	hearing	0.019063	0.0407	0.468389	0.639507	1
breast	heart	0.026602	0.078421	0.33922	0.734444	1
breast	multiracial	-0.073464	0.092866	-0.791073	0.428902	1
breast	hispanic	-0.137085	0.050477	-2.715781	0.006612	1
breast	kidney	0.018533	0.155651	0.119069	0.905221	1
breast	education	0.045143	0.092657	0.487207	0.626112	1
breast	income	-0.066042	0.041897	-1.576288	0.11496	1
breast	lung	-0.157846	0.118385	-1.333326	0.182426	1
breast	obese	-0.031664	0.027511	-1.150932	0.249761	1
breast	ovarian	0.08732	0.116687	0.748323	0.454266	1
breast	skin	-0.123339	0.0342	-3.606419	0.00031	0.23622
breast	stroke	0.069629	0.078569	0.886223	0.375498	1
breast	thyroid	-0.161135	0.079116	-2.03669	0.041682	1
breast	unemployed	0.050006	0.039106	1.278743	0.200988	1
cervical	colon	0.122596	0.169669	0.72256	0.469951	1
cervical	depression	-0.099619	0.049773	-2.001459	0.045344	1
cervical	concentrating	-0.020431	0.096586	-0.211532	0.832473	1
cervical	bathing	-0.119389	0.146383	-0.81559	0.414735	1
cervical	errands	-0.060386	0.116285	-0.519292	0.603557	1
cervical	walking	0.030833	0.086973	0.354511	0.722956	1
cervical	divorced	0.042041	0.052899	0.794747	0.426761	1
cervical	endometrial	-0.327231	0.157875	-2.072716	0.038199	1
cervical	gay	0.082032	0.211877	0.387168	0.698632	1
cervical	hearing	-0.085109	0.081483	-1.044501	0.296254	1
cervical	heart	0.129369	0.125753	1.028753	0.303596	1
cervical	multiracial	-0.02071	0.158723	-0.130476	0.89619	1
cervical	hispanic	-0.004381	0.077608	-0.056446	0.954987	1
cervical	education	-0.121367	0.114717	-1.057965	0.290072	1
cervical	income	0.078436	0.060636	1.293557	0.195819	1
cervical	lung	-0.072245	0.199174	-0.362723	0.716812	1
cervical	obese	0.081626	0.049064	1.663647	0.096184	1
cervical	ovarian	0.108667	0.127446	0.852651	0.393854	1
cervical	schizophrenia	-0.041803	0.223894	-0.18671	0.851888	1
cervical	skin	0.035211	0.075618	0.465649	0.641467	1
cervical	stroke	-0.051721	0.129683	-0.39883	0.690019	1
cervical	thyroid	0.001781	0.175223	0.010165	0.991889	1
cervical	unemployed	-0.014633	0.060953	-0.240072	0.810275	1
colon	depression	-0.015073	0.061406	-0.24546	0.806101	1
colon	concentrating	-0.179704	0.132058	-1.36079	0.173581	1
colon	bathing	0.128177	0.215374	0.595138	0.551752	1
colon	errands	0.011232	0.168493	0.06666	0.946852	1
colon	walking	0.021881	0.102815	0.212822	0.831466	1
colon	divorced	0.012712	0.070352	0.180694	0.856608	1
colon	endometrial	0.269111	0.223352	1.204878	0.228251	1
colon	gay	0.045616	0.118564	0.384736	0.700433	1
colon	hearing	0.021763	0.072156	0.301611	0.762949	1
colon	heart	0.039426	0.118448	0.332852	0.739246	1
colon	multiracial	0.139695	0.200928	0.695248	0.4869	1
colon	hispanic	-0.116208	0.107811	-1.077879	0.281088	1
colon	kidney	-0.112982	0.194197	-0.581793	0.560706	1
colon	education	0.091171	0.165951	0.549382	0.582744	1
colon	income	-0.081695	0.078799	-1.036739	0.299858	1
colon	lung	0.057131	0.18702	0.30548	0.760001	1
colon	obese	-0.021607	0.062253	-0.347076	0.728534	1
colon	prostate	-0.121767	0.121741	-1.000209	0.31721	1
colon	skin	-0.048495	0.069806	-0.694714	0.487235	1
colon	stroke	0.041936	0.142838	0.293592	0.76907	1
colon	thyroid	0.052874	0.199429	0.265126	0.790913	1
colon	unemployed	0.065529	0.07825	0.837423	0.402355	1
depression	concentrating	0.029399	0.021994	1.336704	0.18132	1
depression	bathing	0.078294	0.04273	1.832291	0.066909	1
depression	errands	-0.012173	0.030884	-0.394161	0.693462	1
depression	walking	0.035103	0.024426	1.437105	0.150689	1
depression	divorced	0.065357	0.013959	4.682215	0.000003	0.002286
depression	endocrine	-0.010495	0.137024	-0.076596	0.938945	1
depression	endometrial	-0.088873	0.075893	-1.171029	0.241588	1
depression	esophageal	-0.228455	0.160291	-1.425247	0.154087	1
depression	eye	-0.008588	0.16775	-0.051193	0.959172	1
depression	gay	0.01682	0.022189	0.758034	0.448431	1
depression	head_neck	-0.161747	0.088433	-1.829029	0.067396	1
depression	hearing	-0.067509	0.018666	-3.616786	0.000298	0.227076
depression	heart	-0.116603	0.03283	-3.551679	0.000383	0.291846
depression	multiracial	-0.019906	0.030057	-0.66226	0.507805	1
depression	hispanic	-0.040079	0.017051	-2.350557	0.018746	1
depression	intersex	0.338598	0.208112	1.627002	0.103737	1
depression	kidney	-0.137861	0.074659	-1.846541	0.064814	1
depression	education	-0.031813	0.031239	-1.018403	0.308487	1
depression	income	-0.043308	0.014387	-3.010158	0.002611	1
depression	lung	-0.029924	0.07601	-0.393683	0.693815	1
depression	no_race	-0.08847	0.090088	-0.982047	0.326077	1
depression	nonbinary	0.08961	0.050178	1.785848	0.074125	1
depression	obese	-0.12304	0.011761	-10.461349	0	0
depression	ovarian	-0.050324	0.082138	-0.612676	0.540091	1
depression	pancreatic	0.211185	0.156246	1.351621	0.176497	1
depression	prostate	-0.157267	0.042351	-3.713385	0.000205	0.15621
depression	schizophrenia	-0.137476	0.075898	-1.811318	0.070092	1
depression	skin	-0.122143	0.019166	-6.372946	0	0
depression	stomach	-0.012077	0.166092	-0.07271	0.942037	1
depression	stroke	-0.02093	0.037604	-0.556596	0.577804	1
depression	thyroid	-0.063823	0.053244	-1.198681	0.230653	1
depression	transgender	-0.113875	0.063286	-1.799371	0.071961	1
depression	unemployed	-0.007264	0.014479	-0.501693	0.615884	1
concentrating	bathing	-0.023728	0.031725	-0.747904	0.454519	1
concentrating	errands	0.078394	0.023789	3.295354	0.000983	0.749046
concentrating	walking	-0.036618	0.021772	-1.681899	0.092589	1
concentrating	divorced	0.023747	0.022265	1.066578	0.286163	1
concentrating	endometrial	0.297547	0.210464	1.413765	0.157432	1
concentrating	gay	-0.064308	0.039071	-1.645922	0.099781	1
concentrating	head_neck	-0.203527	0.215926	-0.94258	0.345896	1
concentrating	hearing	0.021256	0.025474	0.8344	0.404056	1
concentrating	heart	0.046866	0.065821	0.712023	0.476451	1
concentrating	multiracial	0.020354	0.04459	0.456461	0.648059	1
concentrating	hispanic	0.068946	0.023588	2.92289	0.003468	1
concentrating	intersex	0.227758	0.257506	0.884477	0.376439	1
concentrating	kidney	0.065628	0.222944	0.29437	0.768475	1
concentrating	education	0.082303	0.027709	2.970263	0.002976	1
concentrating	income	0.079459	0.018719	4.244852	0.000022	0.016764
concentrating	lung	0.4434	0.200819	2.207959	0.027248	1
concentrating	no_race	0.108497	0.108285	1.001959	0.316364	1
concentrating	nonbinary	0.152795	0.062461	2.446222	0.014437	1
concentrating	obese	0.078015	0.025526	3.056251	0.002241	1
concentrating	ovarian	-0.0409	0.172421	-0.237207	0.812496	1
concentrating	prostate	0.080238	0.109063	0.735698	0.461915	1
concentrating	schizophrenia	0.033827	0.090055	0.375631	0.707192	1
concentrating	skin	-0.040846	0.058722	-0.695574	0.486696	1
concentrating	stroke	0.037966	0.064694	0.58686	0.557298	1
concentrating	thyroid	-0.048233	0.123523	-0.390476	0.696185	1
concentrating	transgender	0.050184	0.087367	0.574408	0.565692	1
concentrating	unemployed	0.174864	0.018572	9.415401	0	0
bathing	errands	0.03172	0.030494	1.040195	0.29825	1
bathing	walking	0.132544	0.036812	3.600547	0.000318	0.242316
bathing	divorced	-0.021991	0.035672	-0.616484	0.537576	1
bathing	gay	0.079292	0.077627	1.021454	0.30704	1
bathing	hearing	0.00863	0.039124	0.220591	0.825411	1
bathing	heart	0.071029	0.088843	0.799491	0.424007	1
bathing	multiracial	0.058692	0.092532	0.634286	0.525895	1
bathing	hispanic	0.072968	0.040801	1.788403	0.073712	1
bathing	education	0.060021	0.043232	1.388349	0.165032	1
bathing	income	-0.096795	0.031453	-3.077403	0.002088	1
bathing	lung	-0.357357	0.222455	-1.606424	0.108182	1
bathing	no_race	-0.144122	0.172348	-0.836228	0.403027	1
bathing	nonbinary	-0.060594	0.13701	-0.442261	0.658301	1
bathing	obese	-0.075627	0.043601	-1.734532	0.082825	1
bathing	prostate	-0.040939	0.169387	-0.24169	0.80902	1
bathing	schizophrenia	0.131805	0.165111	0.798276	0.424711	1
bathing	skin	0.066993	0.087501	0.76563	0.443897	1
bathing	stroke	0.01932	0.092934	0.207885	0.835319	1
bathing	thyroid	0.128834	0.208717	0.617268	0.537058	1
bathing	transgender	0.109812	0.195703	0.561116	0.574719	1
bathing	unemployed	0.0377	0.031335	1.203123	0.228929	1
errands	walking	0.081366	0.025079	3.244352	0.001177	0.896874
errands	divorced	-0.002365	0.029508	-0.08016	0.93611	1
errands	endometrial	-0.075172	0.213422	-0.352224	0.724671	1
errands	gay	0.023327	0.05418	0.430546	0.666798	1
errands	hearing	-0.028971	0.033621	-0.861689	0.388859	1
errands	heart	-0.036029	0.074277	-0.485055	0.627637	1
errands	multiracial	-0.012071	0.06555	-0.184146	0.853899	1
errands	hispanic	-0.002851	0.031801	-0.089644	0.92857	1
errands	kidney	-0.22736	0.239384	-0.949774	0.342228	1
errands	education	0.016786	0.035305	0.475468	0.634454	1
errands	income	0.080557	0.024611	3.27327	0.001063	0.810006
errands	lung	0.061655	0.172641	0.357128	0.720996	1
errands	no_race	0.165879	0.139599	1.188248	0.234736	1
errands	nonbinary	-0.025802	0.081786	-0.315476	0.752401	1
errands	obese	0.056916	0.0336	1.693937	0.090278	1
errands	ovarian	0.153813	0.214528	0.716983	0.473385	1
errands	prostate	-0.09965	0.15271	-0.65254	0.514053	1
errands	schizophrenia	0.049963	0.112856	0.442716	0.657971	1
errands	skin	-0.136246	0.071682	-1.900689	0.057344	1
errands	stroke	0.060361	0.076903	0.784894	0.432516	1
errands	thyroid	-0.177287	0.157296	-1.127092	0.259704	1
errands	transgender	0.112418	0.111934	1.004329	0.315221	1
errands	unemployed	0.07881	0.023865	3.302309	0.000959	0.730758
walking	divorced	0.099851	0.020499	4.871121	0.000001	0.000762
walking	endometrial	-0.029944	0.150167	-0.199403	0.841948	1
walking	gay	-0.03488	0.044499	-0.78383	0.43314	1
walking	head_neck	0.200297	0.167867	1.193193	0.232795	1
walking	hearing	0.066136	0.023206	2.849988	0.004372	1
walking	heart	0.084622	0.048915	1.729989	0.083633	1
walking	multiracial	-0.015723	0.056987	-0.275898	0.782626	1
walking	hispanic	0.020772	0.024039	0.864066	0.387552	1
walking	kidney	0.135484	0.128221	1.056645	0.290674	1
walking	education	0.117535	0.026073	4.507935	0.000007	0.005334
walking	income	0.037868	0.018607	2.03517	0.041834	1
walking	lung	-0.115786	0.110681	-1.046123	0.295505	1
walking	no_race	0.191752	0.102569	1.86949	0.061555	1
walking	nonbinary	-0.001235	0.100561	-0.012276	0.990205	1
walking	obese	0.227147	0.023505	9.66369	0	0
walking	ovarian	-0.123123	0.153652	-0.801312	0.422951	1
walking	prostate	0.090128	0.077152	1.16819	0.242731	1
walking	schizophrenia	-0.159538	0.114508	-1.393251	0.163545	1
walking	skin	-0.060611	0.042884	-1.413375	0.157546	1
walking	stroke	0.088827	0.055774	1.592609	0.111249	1
walking	thyroid	-0.004313	0.108314	-0.03982	0.968236	1
walking	transgender	-0.256188	0.137234	-1.866798	0.061931	1
walking	unemployed	0.175884	0.018083	9.726615	0	0
divorced	endocrine	0.043693	0.167332	0.261115	0.794004	1
divorced	endometrial	0.028127	0.093434	0.301035	0.763388	1
divorced	esophageal	-0.142855	0.197255	-0.724215	0.468934	1
divorced	eye	0.052026	0.227923	0.228259	0.819445	1
divorced	gay	0.001522	0.031504	0.048308	0.961471	1
divorced	head_neck	-0.11405	0.107724	-1.058725	0.289726	1
divorced	hearing	0.044865	0.020089	2.233258	0.025533	1
divorced	heart	0.017452	0.037765	0.462122	0.643994	1
divorced	multiracial	-0.04257	0.031568	-1.348536	0.177487	1
divorced	hispanic	-0.018481	0.012813	-1.442325	0.149212	1
divorced	intersex	0.129386	0.19214	0.673396	0.500696	1
divorced	kidney	0.11148	0.092142	1.209874	0.226328	1
divorced	education	0.003005	0.016283	0.184535	0.853594	1
divorced	income	-0.056438	0.010357	-5.449451	0	0
divorced	lung	0.073392	0.081778	0.897455	0.369477	1
divorced	no_race	-0.067833	0.060133	-1.128045	0.259302	1
divorced	nonbinary	0.002865	0.089214	0.032119	0.974377	1
divorced	obese	0.057822	0.015102	3.828648	0.000129	0.098298
divorced	ovarian	0.178199	0.098652	1.806341	0.070866	1
divorced	pancreatic	0.021582	0.179936	0.119942	0.904529	1
divorced	prostate	0.02209	0.051637	0.427799	0.668798	1
divorced	schizophrenia	0.014388	0.083834	0.171625	0.863733	1
divorced	skin	0.016955	0.023549	0.719986	0.471534	1
divorced	stomach	-0.199376	0.178465	-1.117173	0.263921	1
divorced	stroke	-0.000853	0.043232	-0.019736	0.984254	1
divorced	thyroid	-0.037535	0.063449	-0.591571	0.554138	1
divorced	transgender	0.100287	0.086452	1.160033	0.246036	1
divorced	unemployed	-0.045561	0.010833	-4.205775	0.000026	0.019812
endocrine	hearing	0.052067	0.179407	0.290215	0.771652	1
endocrine	hispanic	-0.080184	0.199909	-0.401104	0.688344	1
endocrine	income	-0.294528	0.200128	-1.471697	0.141104	1
endocrine	obese	0.067416	0.143481	0.469856	0.638458	1
endocrine	skin	-0.062714	0.181903	-0.344763	0.730273	1
endocrine	thyroid	0.029259	0.175925	0.166317	0.867908	1
endocrine	unemployed	-0.084687	0.159227	-0.531862	0.594822	1
endometrial	gay	0.1378	0.165592	0.832162	0.405318	1
endometrial	hearing	-0.100189	0.113191	-0.885133	0.376085	1
endometrial	heart	0.182041	0.207057	0.879183	0.379303	1
endometrial	hispanic	-0.114562	0.14483	-0.791012	0.428938	1
endometrial	income	0.006893	0.109494	0.062952	0.949805	1
endometrial	obese	0.077321	0.071026	1.088633	0.276317	1
endometrial	ovarian	0.28623	0.150749	1.898724	0.057602	1
endometrial	skin	-0.06494	0.095176	-0.682318	0.495038	1
endometrial	unemployed	-0.009645	0.105891	-0.091083	0.927427	1
esophageal	hearing	0.052637	0.171079	0.307679	0.758327	1
esophageal	heart	-0.16349	0.213433	-0.766001	0.443676	1
esophageal	income	0.468134	0.242405	1.931204	0.053459	1
esophageal	obese	0.107335	0.177962	0.603135	0.54642	1
esophageal	prostate	-0.086125	0.22477	-0.383169	0.701595	1
esophageal	skin	0.189133	0.16567	1.141625	0.253611	1
esophageal	unemployed	-0.031544	0.207536	-0.151993	0.879192	1
eye	obese	-0.036411	0.195146	-0.186581	0.851989	1
eye	skin	-0.36725	0.177431	-2.069822	0.03847	1
gay	head_neck	-0.0741	0.180153	-0.411314	0.680842	1
gay	hearing	0.014749	0.041273	0.357365	0.720819	1
gay	heart	0.108779	0.067111	1.620878	0.105045	1
gay	multiracial	0.013119	0.045408	0.288908	0.772652	1
gay	hispanic	0.101295	0.023633	4.286063	0.000018	0.013716
gay	intersex	-0.213359	0.208076	-1.02539	0.30518	1
gay	kidney	0.127472	0.157138	0.811212	0.417244	1
gay	education	0.042755	0.039051	1.094861	0.273578	1
gay	income	-0.022999	0.020508	-1.121467	0.26209	1
gay	lung	-0.140456	0.182936	-0.767789	0.442613	1
gay	no_race	0.119195	0.123166	0.967761	0.333164	1
gay	nonbinary	0.095	0.057768	1.644515	0.100071	1
gay	obese	0.010855	0.026034	0.416933	0.676728	1
gay	ovarian	0.055605	0.202609	0.274445	0.783743	1
gay	prostate	-0.029345	0.078663	-0.373049	0.709112	1
gay	schizophrenia	-0.232563	0.11791	-1.972379	0.048567	1
gay	skin	-0.099979	0.041086	-2.433398	0.014958	1
gay	stroke	0.034554	0.086288	0.400444	0.688829	1
gay	thyroid	-0.172315	0.145289	-1.186019	0.235616	1
gay	transgender	-0.105292	0.066563	-1.58185	0.113685	1
gay	unemployed	0.005132	0.021361	0.240241	0.810144	1
head_neck	hearing	-0.175361	0.092119	-1.903643	0.056957	1
head_neck	heart	0.511972	0.171481	2.985597	0.00283	1
head_neck	hispanic	0.187722	0.184205	1.01909	0.308161	1
head_neck	income	-0.162368	0.153916	-1.054915	0.291465	1
head_neck	lung	-0.241171	0.192487	-1.252918	0.210237	1
head_neck	obese	-0.113093	0.093794	-1.205751	0.227914	1
head_neck	prostate	0.349545	0.175055	1.996776	0.04585	1
head_neck	skin	-0.163161	0.088518	-1.843245	0.065294	1
head_neck	stroke	-0.198706	0.219774	-0.904134	0.365925	1
head_neck	thyroid	0.042716	0.168346	0.253738	0.799698	1
head_neck	unemployed	0.178823	0.117763	1.518502	0.128889	1
hearing	heart	0.01771	0.036673	0.482926	0.629149	1
hearing	multiracial	-0.021169	0.062867	-0.336728	0.736322	1
hearing	hispanic	-0.133932	0.027264	-4.912339	0.000001	0.000762
hearing	intersex	0.039188	0.244352	0.160374	0.872587	1
hearing	kidney	0.117635	0.091438	1.286495	0.198271	1
hearing	education	-0.007537	0.034409	-0.219035	0.826623	1
hearing	income	-0.024069	0.021101	-1.14064	0.254021	1
hearing	lung	0.159286	0.08774	1.815435	0.069458	1
hearing	no_race	0.260808	0.113599	2.29586	0.021684	1
hearing	nonbinary	0.173722	0.121521	1.429569	0.152842	1
hearing	obese	-0.003689	0.019135	-0.192794	0.84712	1
hearing	ovarian	0.024068	0.133471	0.180324	0.856899	1
hearing	pancreatic	0.071045	0.220224	0.322602	0.746997	1
hearing	prostate	0.00723	0.038474	0.187917	0.850942	1
hearing	schizophrenia	-0.038106	0.108046	-0.352681	0.724328	1
hearing	skin	-0.072704	0.023258	-3.125981	0.001772	1
hearing	stroke	0.031454	0.046257	0.679977	0.49652	1
hearing	thyroid	0.040387	0.073036	0.552967	0.580287	1
hearing	transgender	-0.034326	0.131784	-0.260468	0.794503	1
hearing	unemployed	-0.026453	0.021303	-1.24175	0.214329	1
heart	multiracial	-0.11017	0.11818	-0.932225	0.351221	1
heart	hispanic	-0.068393	0.05713	-1.19715	0.231249	1
heart	kidney	-0.067824	0.136015	-0.498649	0.618027	1
heart	education	0.057154	0.073445	0.778191	0.436457	1
heart	income	0.03479	0.039736	0.875531	0.381285	1
heart	lung	0.155004	0.124073	1.249293	0.211559	1
heart	obese	0.064657	0.031351	2.06237	0.039173	1
heart	ovarian	-0.088842	0.198441	-0.447699	0.65437	1
heart	prostate	-0.049851	0.061727	-0.807604	0.419319	1
heart	schizophrenia	0.014602	0.145933	0.100061	0.920296	1
heart	skin	-0.171137	0.039392	-4.344424	0.000014	0.010668
heart	stroke	0.024857	0.049758	0.499556	0.617388	1
heart	thyroid	-0.008061	0.148605	-0.054243	0.956742	1
heart	unemployed	0.029612	0.038579	0.767574	0.442741	1
multiracial	hispanic	0.043421	0.0318	1.365412	0.172124	1
multiracial	education	0.178052	0.046158	3.857468	0.000115	0.08763
multiracial	income	-0.023792	0.02431	-0.978702	0.327728	1
multiracial	nonbinary	0.129947	0.09131	1.423134	0.154698	1
multiracial	obese	-0.119946	0.033965	-3.531446	0.000413	0.314706
multiracial	prostate	-0.047096	0.163106	-0.288743	0.772778	1
multiracial	schizophrenia	0.09805	0.147544	0.664545	0.506342	1
multiracial	skin	0.108193	0.102695	1.053535	0.292097	1
multiracial	stroke	-0.18715	0.130049	-1.439074	0.15013	1
multiracial	thyroid	-0.196478	0.160378	-1.225095	0.22054	1
multiracial	transgender	-0.193298	0.114624	-1.686359	0.091727	1
multiracial	unemployed	0.022775	0.026123	0.871818	0.383308	1
hispanic	intersex	0.092363	0.205026	0.450494	0.652355	1
hispanic	kidney	0.066939	0.119329	0.560966	0.574821	1
hispanic	education	-0.018923	0.015213	-1.243864	0.213551	1
hispanic	income	0.062552	0.010625	5.887265	0	0
hispanic	lung	-0.132466	0.156387	-0.847036	0.396976	1
hispanic	nonbinary	0.110929	0.069636	1.592976	0.111167	1
hispanic	obese	0.04314	0.017594	2.452029	0.014206	1
hispanic	ovarian	0.12318	0.139982	0.87997	0.378876	1
hispanic	prostate	0.001775	0.082007	0.021642	0.982734	1
hispanic	schizophrenia	-0.007549	0.100602	-0.075036	0.940186	1
hispanic	skin	-0.007228	0.05942	-0.121644	0.903181	1
hispanic	stomach	0.523584	0.231924	2.257569	0.023973	1
hispanic	stroke	0.001695	0.067318	0.025177	0.979914	1
hispanic	thyroid	-0.096491	0.084507	-1.141802	0.253537	1
hispanic	transgender	0.089838	0.085503	1.050705	0.293395	1
hispanic	unemployed	0.174278	0.011192	15.571444	0	0
intersex	education	0.225201	0.190584	1.18164	0.237349	1
intersex	income	-0.115972	0.142114	-0.816054	0.41447	1
intersex	no_race	-0.114005	0.230301	-0.495024	0.620583	1
intersex	nonbinary	0.261495	0.215002	1.216242	0.223894	1
intersex	transgender	0.051023	0.184535	0.276494	0.782169	1
intersex	unemployed	0.289433	0.151628	1.908842	0.056283	1
kidney	education	-0.583455	0.218404	-2.671442	0.007553	1
kidney	income	0.083025	0.10927	0.759809	0.447369	1
kidney	lung	0.214076	0.176156	1.215264	0.224266	1
kidney	obese	0.1278	0.070977	1.800579	0.07177	1
kidney	prostate	-0.024383	0.115473	-0.211156	0.832766	1
kidney	skin	-0.095696	0.087291	-1.096291	0.272952	1
kidney	stroke	0.049155	0.177855	0.276376	0.78226	1
kidney	thyroid	0.177122	0.165265	1.071746	0.283835	1
kidney	unemployed	-0.026419	0.093017	-0.284019	0.776396	1
education	income	0.118292	0.011844	9.987481	0	0
education	lung	0.136004	0.192282	0.707314	0.479372	1
education	no_race	0.076185	0.065696	1.159653	0.246191	1
education	nonbinary	-0.119372	0.139257	-0.857206	0.391331	1
education	obese	0.067276	0.034877	1.928955	0.053737	1
education	ovarian	-0.316114	0.197956	-1.596892	0.110291	1
education	prostate	-0.068728	0.170403	-0.403325	0.686709	1
education	schizophrenia	-0.080376	0.099985	-0.803877	0.421469	1
education	skin	-0.184993	0.104841	-1.764513	0.077646	1
education	stroke	0.074156	0.082591	0.897868	0.369256	1
education	thyroid	0.113514	0.217038	0.523015	0.600964	1
education	transgender	-0.019444	0.110567	-0.175856	0.860407	1
education	unemployed	0.171507	0.012101	14.17332	0	0
income	lung	0.143605	0.097769	1.468827	0.14188	1
income	no_race	0.069235	0.043666	1.585559	0.11284	1
income	nonbinary	-0.107876	0.049618	-2.174133	0.029696	1
income	obese	0.02275	0.016018	1.420231	0.155541	1
income	ovarian	0.063943	0.110826	0.576965	0.563964	1
income	pancreatic	-0.432614	0.219069	-1.974786	0.048293	1
income	prostate	-0.119281	0.068234	-1.748117	0.080445	1
income	schizophrenia	0.132969	0.07142	1.861801	0.062632	1
income	skin	-0.033116	0.034205	-0.968184	0.332953	1
income	stomach	-0.012444	0.22157	-0.056165	0.955211	1
income	stroke	0.019051	0.044176	0.431253	0.666285	1
income	thyroid	-0.045629	0.079299	-0.575411	0.565013	1
income	transgender	0.045454	0.057252	0.793931	0.427236	1
income	unemployed	0.088138	0.008539	10.321914	0	0
lung	obese	0.130856	0.08294	1.577713	0.114632	1
lung	prostate	-0.018744	0.156676	-0.119636	0.904772	1
lung	skin	-0.059154	0.08324	-0.710654	0.477299	1
lung	stroke	0.253453	0.181823	1.393958	0.163331	1
lung	thyroid	0.100982	0.17977	0.561727	0.574302	1
lung	unemployed	-0.080953	0.089689	-0.902598	0.36674	1
no_race	nonbinary	0.028311	0.220929	0.128146	0.898034	1
no_race	obese	0.03602	0.092477	0.389499	0.696907	1
no_race	skin	0.053699	0.18036	0.297732	0.765908	1
no_race	unemployed	0.066825	0.045887	1.45629	0.145313	1
nonbinary	obese	0.024745	0.059962	0.412672	0.679847	1
nonbinary	schizophrenia	-0.183302	0.199043	-0.920915	0.357096	1
nonbinary	skin	0.083688	0.193342	0.432848	0.665126	1
nonbinary	transgender	-0.061168	0.066866	-0.914785	0.360305	1
nonbinary	unemployed	0.002828	0.054578	0.051823	0.95867	1
obese	ovarian	-0.060172	0.080661	-0.745981	0.45568	1
obese	pancreatic	-0.181282	0.159204	-1.138679	0.254838	1
obese	prostate	-0.012988	0.043659	-0.297486	0.766096	1
obese	schizophrenia	-0.015548	0.067545	-0.230192	0.817943	1
obese	skin	-0.100579	0.020285	-4.958319	0.000001	0.000762
obese	stomach	0.048621	0.178113	0.272979	0.78487	1
obese	stroke	0.026104	0.037525	0.695634	0.486658	1
obese	thyroid	-0.070692	0.050938	-1.387807	0.165197	1
obese	transgender	0.118366	0.078051	1.516519	0.129389	1
obese	unemployed	0.092536	0.016076	5.756059	0	0
ovarian	skin	0.0168	0.113303	0.148274	0.882126	1
ovarian	stroke	-0.0465	0.206534	-0.225146	0.821865	1
ovarian	thyroid	0.033722	0.226626	0.1488	0.881711	1
ovarian	unemployed	0.032804	0.105391	0.311257	0.755605	1
pancreatic	skin	-0.161589	0.178215	-0.906709	0.364561	1
pancreatic	unemployed	0.323855	0.176985	1.829845	0.067274	1
prostate	skin	-0.167308	0.0359	-4.660412	0.000003	0.002286
prostate	stroke	0.013877	0.086046	0.161276	0.871876	1
prostate	thyroid	-0.090302	0.149395	-0.604449	0.545546	1
prostate	unemployed	0.124304	0.065226	1.905741	0.056685	1
schizophrenia	skin	-0.236846	0.210018	-1.127742	0.25943	1
schizophrenia	stroke	0.013837	0.158363	0.087376	0.930373	1
schizophrenia	unemployed	0.058886	0.071725	0.821001	0.411646	1
skin	stomach	0.178026	0.209726	0.848848	0.395967	1
skin	stroke	-0.082229	0.051415	-1.599329	0.109748	1
skin	thyroid	-0.161217	0.068944	-2.338385	0.019368	1
skin	unemployed	0.0343	0.031411	1.091992	0.274837	1
stomach	unemployed	0.048999	0.211724	0.231426	0.816984	1
stroke	thyroid	-0.017465	0.136997	-0.127481	0.89856	1
stroke	unemployed	0.031463	0.042042	0.748375	0.454235	1
thyroid	unemployed	0.025091	0.072551	0.345839	0.729464	1
