# Supplementary material for: Additive and Multiplicative Effects of Socially Stigmatized Identities Using Linear Regression to Model Effects on Self-Reported Overall Health as Reported in the All of Us Research Program: Quantitative Analysis
Source: JMIR Form Res. 2026 Apr 2;10:e76037. doi: 10.2196/76037 (PMC13046218; doi:10.2196/76037)
Supplement: Multimedia Appendix 1 [file formative-v10-e76037-s001.zip › stigma_code_and_files/stigma_characterization_Nov_15.ipynb]

# %% [code]
#Run this after running and saving individual cohorts
library(tidyverse)
library(bigrquery)

load("individual_and_entire_cohorts_2.Rdata")


# %% [code]
n_pids = length(unique(entire_cohort_df$person_id))
combined_df <- data.frame(pid = unique(entire_cohort_df$person_id),
                    healthscore = matrix(nrow = n_pids, ncol = 1), #0
                    alcoholism = matrix(nrow = n_pids, ncol = 1), #1
                    asian =   matrix(nrow = n_pids, ncol = 1),    #2
                    autism  =   matrix(nrow = n_pids, ncol = 1),    #3
                    bipolar =  matrix(nrow = n_pids, ncol = 1),     #4
                    bisexual =   matrix(nrow = n_pids, ncol = 1),    #5
                    black =   matrix(nrow = n_pids, ncol = 1),       #6
                    bladder =   matrix(nrow = n_pids, ncol = 1),   #7
                    blind =  matrix(nrow = n_pids, ncol = 1),   #8
                    blood =  matrix(nrow = n_pids, ncol = 1),    #9
                    bone  =  matrix(nrow = n_pids, ncol = 1),     #10
                    brain =  matrix(nrow = n_pids, ncol = 1),    #11
                    breast =  matrix(nrow = n_pids, ncol = 1),   #12
                    cervical =  matrix(nrow = n_pids, ncol = 1),   #13
                    colon  =  matrix(nrow = n_pids, ncol = 1),      #14
                    depression =  matrix(nrow = n_pids, ncol = 1),   #15
                    concentrating =  matrix(nrow = n_pids, ncol = 1),  #16
                    bathing  =  matrix(nrow = n_pids, ncol = 1),    #17
                    errands  =  matrix(nrow = n_pids, ncol = 1),   #18
                    walking =  matrix(nrow = n_pids, ncol = 1),   #19
                    divorced =  matrix(nrow = n_pids, ncol = 1),   #20
                    endocrine  =  matrix(nrow = n_pids, ncol = 1),  #21
                    endometrial  =  matrix(nrow = n_pids, ncol = 1),  #22
                    esophageal  =  matrix(nrow = n_pids, ncol = 1),    #23
                    eye =  matrix(nrow = n_pids, ncol = 1),   #24
                    gay  =  matrix(nrow = n_pids, ncol = 1),    #25
                    head_neck  =  matrix(nrow = n_pids, ncol = 1),  #26
                    hearing  =  matrix(nrow = n_pids, ncol = 1),    #27
                    heart  =  matrix(nrow = n_pids, ncol = 1),    #28
                    multiracial  =  matrix(nrow = n_pids, ncol = 1),   #29
                    hispanic  =  matrix(nrow = n_pids, ncol = 1),   #30
                    intersex  =  matrix(nrow = n_pids, ncol = 1),    #31
                    kidney  =  matrix(nrow = n_pids, ncol = 1),     #32
                    education  =  matrix(nrow = n_pids, ncol = 1),    #33
                    income  =  matrix(nrow = n_pids, ncol = 1),     #34
                    lung  =  matrix(nrow = n_pids, ncol = 1),     #35
                    no_race =  matrix(nrow = n_pids, ncol = 1),   #36 
                    no_stigma =  matrix(nrow = n_pids, ncol = 1),    #37
                    nonbinary =  matrix(nrow = n_pids, ncol = 1),    #38
                    obese =  matrix(nrow = n_pids, ncol = 1),   #39
                    ovarian =  matrix(nrow = n_pids, ncol = 1),   #40
                    pancreatic =  matrix(nrow = n_pids, ncol = 1),   #41
                    prostate =  matrix(nrow = n_pids, ncol = 1),    #42
                    schizophrenia =  matrix(nrow = n_pids, ncol = 1),    #43
                    skin =  matrix(nrow = n_pids, ncol = 1),    #44
                    stomach =  matrix(nrow = n_pids, ncol = 1),    #45
                    stroke =  matrix(nrow = n_pids, ncol = 1),   #46
                    thyroid =  matrix(nrow = n_pids, ncol = 1),    #47
                    transgender =  matrix(nrow = n_pids, ncol = 1),    #48
                    unemployed =  matrix(nrow = n_pids, ncol = 1))   #49
 
head(combined_df, 5)
dim(combined_df)

# %% [code]
#add overall health data to matrix

#subset cohort to just the overall health question 
cohort_with_oh_df <- subset(entire_cohort_df, question_concept_id == 1585711)
#head(cohort_with_oh_df, 5)
#dim(cohort_with_oh_df)

#add overall health response to combined data frame
combined_df$healthscore <- case_when(
    cohort_with_oh_df$person_id %in% combined_df$pid
    ~ case_when(
        (cohort_with_oh_df$answer_concept_id == 1585716) ~ 0, # poor
        (cohort_with_oh_df$answer_concept_id == 1585715) ~ 1, # fair
        (cohort_with_oh_df$answer_concept_id == 1585714) ~ 2, # good
        (cohort_with_oh_df$answer_concept_id == 1585713) ~ 3, # very good
        (cohort_with_oh_df$answer_concept_id == 1585712) ~ 4, # excellent    
    )
)
hist(combined_df$healthscore)
head(combined_df, 15)


# %% [code]
#add stigma statuses to matrix

combined_df$alcoholism <- case_when(cohort_with_oh_df$person_id %in% alcoholism_df$person_id ~ 1, TRUE ~ 0)
combined_df$asian <- case_when(cohort_with_oh_df$person_id %in% asian_df$person_id ~ 1, TRUE ~ 0) #for some reason Asian was not in the saved image...super odd
combined_df$autism <- case_when(cohort_with_oh_df$person_id %in% autism_df$person_id ~ 1, TRUE ~ 0)
combined_df$bipolar <- case_when(cohort_with_oh_df$person_id %in% bipolar_df$person_id ~ 1, TRUE ~ 0)
combined_df$bisexual <- case_when(cohort_with_oh_df$person_id %in% bisexual_df$person_id ~ 1, TRUE ~ 0)
combined_df$black <- case_when(cohort_with_oh_df$person_id %in% black_df$person_id ~ 1, TRUE ~ 0)
combined_df$bladder <- case_when(cohort_with_oh_df$person_id %in% bladder_df$person_id ~ 1, TRUE ~ 0)
combined_df$blind <- case_when(cohort_with_oh_df$person_id %in% blind_df$person_id ~ 1, TRUE ~ 0)
combined_df$blood <- case_when(cohort_with_oh_df$person_id %in% blood_df$person_id ~ 1, TRUE ~ 0)
combined_df$bone <- case_when(cohort_with_oh_df$person_id %in% bone_df$person_id ~ 1, TRUE ~ 0)
combined_df$brain <- case_when(cohort_with_oh_df$person_id %in% brain_df$person_id ~ 1, TRUE ~ 0)
combined_df$breast <- case_when(cohort_with_oh_df$person_id %in% breast_df$person_id ~ 1, TRUE ~ 0)
combined_df$cervical <- case_when(cohort_with_oh_df$person_id %in% cervical_df$person_id ~ 1, TRUE ~ 0)
combined_df$colon <- case_when(cohort_with_oh_df$person_id %in% colon_df$person_id ~ 1, TRUE ~ 0)
combined_df$depression <- case_when(cohort_with_oh_df$person_id %in% depression_df$person_id ~ 1, TRUE ~ 0)
combined_df$concentrating <- case_when(cohort_with_oh_df$person_id %in% concentrating_df$person_id ~ 1, TRUE ~ 0)
combined_df$bathing <- case_when(cohort_with_oh_df$person_id %in% bathing_df$person_id ~ 1, TRUE ~ 0)
combined_df$errands <- case_when(cohort_with_oh_df$person_id %in% errands_df$person_id ~ 1, TRUE ~ 0)
combined_df$walking <- case_when(cohort_with_oh_df$person_id %in% walking_df$person_id ~ 1, TRUE ~ 0)
combined_df$divorced <- case_when(cohort_with_oh_df$person_id %in% divorced_df$person_id ~ 1, TRUE ~ 0)
combined_df$endocrine <- case_when(cohort_with_oh_df$person_id %in% endocrine_df$person_id ~ 1, TRUE ~ 0)
combined_df$endometrial <- case_when(cohort_with_oh_df$person_id %in% endometrial_df$person_id ~ 1, TRUE ~ 0)
combined_df$esophageal <- case_when(cohort_with_oh_df$person_id %in% esophageal_df$person_id ~ 1, TRUE ~ 0)
combined_df$eye <- case_when(cohort_with_oh_df$person_id %in% eye_df$person_id ~ 1, TRUE ~ 0)
combined_df$gay <- case_when(cohort_with_oh_df$person_id %in% gay_df$person_id ~ 1, TRUE ~ 0)
combined_df$head_neck <- case_when(cohort_with_oh_df$person_id %in% head_neck_df$person_id ~ 1, TRUE ~ 0)
combined_df$hearing <- case_when(cohort_with_oh_df$person_id %in% hearing_df$person_id ~ 1, TRUE ~ 0)
combined_df$heart <- case_when(cohort_with_oh_df$person_id %in% heart_df$person_id ~ 1, TRUE ~ 0)
combined_df$multiracial <- case_when(cohort_with_oh_df$person_id %in% multiracial_df$person_id ~ 1, TRUE ~ 0)
combined_df$hispanic <- case_when(cohort_with_oh_df$person_id %in% hispanic_df$person_id ~ 1, TRUE ~ 0)
combined_df$intersex <- case_when(cohort_with_oh_df$person_id %in% intersex_df$person_id ~ 1, TRUE ~ 0)
combined_df$kidney <- case_when(cohort_with_oh_df$person_id %in% kidney_df$person_id ~ 1, TRUE ~ 0)
combined_df$education <- case_when(cohort_with_oh_df$person_id %in% education_df$person_id ~ 1, TRUE ~ 0)
combined_df$income <- case_when(cohort_with_oh_df$person_id %in% income_df$person_id ~ 1, TRUE ~ 0)
combined_df$lung <- case_when(cohort_with_oh_df$person_id %in% lung_df$person_id ~ 1, TRUE ~ 0)
combined_df$no_race <- case_when(cohort_with_oh_df$person_id %in% no_race_df$person_id ~ 1, TRUE ~ 0)
combined_df$no_stigma <- case_when(cohort_with_oh_df$person_id %in% no_stigma_df$person_id ~ 1, TRUE ~ 0)
combined_df$nonbinary <- case_when(cohort_with_oh_df$person_id %in% nonbinary_df$person_id ~ 1, TRUE ~ 0)
combined_df$obese <- case_when(cohort_with_oh_df$person_id %in% obese_df$person_id ~ 1, TRUE ~ 0)
combined_df$ovarian <- case_when(cohort_with_oh_df$person_id %in% ovarian_df$person_id ~ 1, TRUE ~ 0)
combined_df$pancreatic <- case_when(cohort_with_oh_df$person_id %in% pancreatic_df$person_id ~ 1, TRUE ~ 0)
combined_df$prostate <- case_when(cohort_with_oh_df$person_id %in% prostate_df$person_id ~ 1, TRUE ~ 0)
combined_df$schizophrenia <- case_when(cohort_with_oh_df$person_id %in% schizophrenia_df$person_id ~ 1, TRUE ~ 0)
combined_df$skin <- case_when(cohort_with_oh_df$person_id %in% skin_df$person_id ~ 1, TRUE ~ 0)
combined_df$stomach <- case_when(cohort_with_oh_df$person_id %in% stomach_df$person_id ~ 1, TRUE ~ 0)
combined_df$stroke <- case_when(cohort_with_oh_df$person_id %in% stroke_df$person_id ~ 1, TRUE ~ 0)
combined_df$thyroid <- case_when(cohort_with_oh_df$person_id %in% thyroid_df$person_id ~ 1, TRUE ~ 0)
combined_df$transgender <- case_when(cohort_with_oh_df$person_id %in% transgender_df$person_id ~ 1, TRUE ~ 0)
combined_df$unemployed <- case_when(cohort_with_oh_df$person_id %in% unemployed_df$person_id ~ 1, TRUE ~ 0)


# %% [code]
#get stats for each column

stats_df = data.frame(stigma_names = c(colnames(combined_df)[3:51], "all"), mean = matrix(nrow = 50, ncol = 1), 
                     std = matrix(nrow = 50, ncol = 1), se = matrix(nrow = 50, ncol = 1),
                      n = matrix(nrow = 50, ncol = 1))


for (i in 1:49){
    temp_df = subset(combined_df, combined_df[,i+2] == 1)
    temp_scores = temp_df$healthscore
    stats_df$mean[i] = mean(temp_scores, na.rm = TRUE)
    stats_df$std[i] = sd(temp_scores, na.rm = TRUE)
    stats_df$n[i] = length(temp_scores)
    stats_df$se[i] = stats_df$std[i] / sqrt (stats_df$n[i])  
}

i = 50
stats_df$mean[i] = mean(combined_df$healthscore, na.rm = TRUE)
stats_df$std[i] = sd(combined_df$healthscore, na.rm = TRUE)
stats_df$n[i] = length(combined_df$healthscore)
stats_df$se[i] = stats_df$std[i] / sqrt (stats_df$n[i])  

head(stats_df, 5)
write_excel_csv(stats_df, "summary_stats_241113.csv")

# %% [code]
# arrange data for model

response_idx = 2
covariate_idx = seq(3, 51)

response_name <- colnames(combined_df)[response_idx]
covariate_names <- colnames(combined_df)[covariate_idx]
marg_names <- colnames(combined_df)[covariate_idx]

p_covariates <- length(covariate_idx)
interact_covariates <- combined_df[,covariate_idx]
n_individual_threshold <- 20

i <- 1
for (mname in marg_names) {
    
    i <- i + 1
    if (i >= p_covariates)
        break
    
    for (sname in marg_names[i:p_covariates]) {

        interaction_colname <- paste(mname, sname, sep=":")

        interact_covariates[,interaction_colname] <- combined_df[,mname] * combined_df[,sname]
    }
}


interact_dataset <- interact_covariates[, (apply(interact_covariates, 2, sum) > n_individual_threshold)]
interact_dataset[,response_name] <- combined_df[,response_name]
no_NA_idx <- !is.na(interact_dataset[,response_name])
interact_dataset <- interact_dataset[no_NA_idx,] #for use with linear regression

#remove colinear covariates
interact_dataset$'black:hispanic' <- NULL
interact_dataset$'asian:hispanic' <- NULL

print(dim(interact_covariates))
print(dim(interact_dataset))
print(colnames(interact_covariates)[c(1,25, 100, 400)])

# %% [code]
#get stats for each column - including pairs

stats_df2 = data.frame(stigma_names = c(colnames(interact_dataset)[1:762], "all"), mean = matrix(nrow = 763, ncol = 1), 
                     std = matrix(nrow = 763, ncol = 1), se = matrix(nrow = 763, ncol = 1),
                      n = matrix(nrow = 763, ncol = 1))

for (i in 1:762){
    temp_df = subset(interact_dataset, interact_dataset[,i] == 1)
    temp_scores = temp_df$healthscore
    stats_df2$mean[i] = mean(temp_scores, na.rm = TRUE)
    stats_df2$std[i] = sd(temp_scores, na.rm = TRUE)
    stats_df2$n[i] = length(temp_scores)
    stats_df2$se[i] = stats_df2$std[i] / sqrt (stats_df2$n[i])  
}

i = 763
stats_df2$mean[i] = mean(interact_dataset$healthscore, na.rm = TRUE)
stats_df2$std[i] = sd(interact_dataset$healthscore, na.rm = TRUE)
stats_df2$n[i] = length(interact_dataset$healthscore)
stats_df2$se[i] = stats_df2$std[i] / sqrt (stats_df2$n[i])  

head(stats_df, 5)
write_excel_csv(stats_df2, "summary_stats_pairs_241113.csv")

# %% [code]
# linear regression for all pairs

linreg <- lm(as.formula(paste(response_name, "~ .")), interact_dataset)

output <- coef(summary(linreg))
output <- as.data.frame(output)
output[,"covariates"] <- row.names(output)
head(output)

write_excel_csv(output, "multi_stigma_model_all_by_all_241113_n_20.csv")

# %% [code]
# linear regression - for single stigmas

linreg_single <- lm(as.formula(paste(response_name, "~ .")), combined_df[2:51])

output_single <- coef(summary(linreg_single))
output_single <- as.data.frame(output_single)
output_single[,"covariates"] <- row.names(output_single)
head(output_single)

write_excel_csv(output_single, "single_stigma_model_241101.csv")
