# Supplementary material for: Additive and Multiplicative Effects of Socially Stigmatized Identities Using Linear Regression to Model Effects on Self-Reported Overall Health as Reported in the All of Us Research Program: Quantitative Analysis
Source: JMIR Form Res. 2026 Apr 2;10:e76037. doi: 10.2196/76037 (PMC13046218; doi:10.2196/76037)
Supplement: Multimedia Appendix 1 [file formative-v10-e76037-s001.zip › stigma_code_and_files/individual_cohorts_Nov_15.ipynb]

# %% [code]
library(tidyverse)
library(bigrquery)

# This query represents dataset "alcoholism_health_surveys" for domain "survey" and was generated for All of Us Controlled Tier Dataset v7
#dataset_19019315_survey_sql <- paste("
#    SELECT
#        answer.person_id,
#        answer.question_concept_id,
#        answer.question,
#        answer.answer_concept_id,
#        answer.answer  
#    FROM
#        `ds_survey` answer   
#    WHERE
#        (
#            question_concept_id IN (1585711, 1585717, 1585723, 1585729)
#        )  
#        AND (
#            answer.PERSON_ID IN (SELECT
#                distinct person_id  
#            FROM
#                `cb_search_person` cb_search_person  
#            WHERE
#                cb_search_person.person_id IN (SELECT
#                    criteria.person_id 
#                FROM
#                    (SELECT
##                        DISTINCT person_id, entry_date, concept_id 
#                  FROM
#                        `cb_search_all_events` 
#                    WHERE
#                        (concept_id IN (1586213) 
#                        AND is_standard = 0  
#                        AND  value_source_concept_id IN (1586217) 
#                        OR  concept_id IN (836827) 
#                        AND is_standard = 0  
#                       AND  value_source_concept_id IN (1384600) 
#                        OR  concept_id IN (1332853) 
#                        AND is_standard = 0  
#                        AND  value_source_concept_id IN (1332915))) criteria ) )
#        )", sep="")#

# Formulate a Cloud Storage destination path for the data exported from BigQuery.
# NOTE: By default data exported multiple times on the same day will overwrite older copies.
#       But data exported on a different days will write to a new location so that historical
#       copies can be kept as the dataset definition is changed.
#survey_19019315_path <- file.path(
#  Sys.getenv("WORKSPACE_BUCKET"),
#  "bq_exports",
#  Sys.getenv("OWNER_EMAIL"),
# strftime(lubridate::now(), "%Y%m%d"),  # Comment out this line if you want the export to always overwrite.
#  "survey_19019315",
#  "survey_19019315_*.csv")
#message(str_glue('The data will be written to {survey_19019315_path}. Use this path when reading ',
#                 'the data into your notebooks in the future.'))

# Perform the query and export the dataset to Cloud Storage as CSV files.
# NOTE: You only need to run `bq_table_save` once. After that, you can
#       just read data from the CSVs in Cloud Storage.
#bq_table_save(
#  bq_dataset_query(Sys.getenv("WORKSPACE_CDR"), dataset_19019315_survey_sql, billing = Sys.getenv("GOOGLE_PROJECT")),
#  survey_19019315_path,
#  destination_format = "CSV")


# %% [code]
# Read the data directly from Cloud Storage into memory.
# NOTE: Alternatively you can `gsutil -m cp {survey_19019315_path}` to copy these files
##       to the Jupyter disk.
#read_bq_export_from_workspace_bucket <- function(export_path) {
#  col_types <- cols(survey = col_character(), question = col_character(), answer = col_character())
#  bind_rows(
#    map(system2('gsutil', args = c('ls', export_path), stdout = TRUE, stderr = TRUE),
#        function(csv) {
#          message(str_glue('Loading {csv}.'))
#          chunk <- read_csv(pipe(str_glue('gsutil cat {csv}')), col_types = col_types, show_col_types = FALSE)
#          if (is.null(col_types)) {
#            col_types <- spec(chunk)
#          }
#          chunk
#        }))
#}
#alcoholism_df <- read_bq_export_from_workspace_bucket(survey_19019315_path)

#dim(alcoholism_df)

#head(alcoholism_df, 5)

library(tidyverse)
library(bigrquery)

# This query represents dataset "alcoholism_2" for domain "survey" and was generated for All of Us Controlled Tier Dataset v7
dataset_52240762_survey_sql <- paste("
    SELECT
        answer.person_id,
        answer.question_concept_id,
        answer.question,
        answer.answer_concept_id,
        answer.answer  
    FROM
        `ds_survey` answer   
    WHERE
        (
            question_concept_id IN (1585711, 1585717, 1585723, 1585729)
        )  
        AND (
            answer.PERSON_ID IN (SELECT
                distinct person_id  
            FROM
                `cb_search_person` cb_search_person  
            WHERE
                cb_search_person.person_id IN (SELECT
                    criteria.person_id 
                FROM
                    (SELECT
                        DISTINCT person_id, entry_date, concept_id 
                    FROM
                        `cb_search_all_events` 
                    WHERE
                        (concept_id IN (1586213) 
                        AND is_standard = 0  
                        AND  value_source_concept_id IN (1586217) 
                        OR  concept_id IN (836827) 
                        AND is_standard = 0  
                        AND  value_source_concept_id IN (1384600))) criteria ) )
        )", sep="")

# Formulate a Cloud Storage destination path for the data exported from BigQuery.
# NOTE: By default data exported multiple times on the same day will overwrite older copies.
#       But data exported on a different days will write to a new location so that historical
#       copies can be kept as the dataset definition is changed.
survey_52240762_path <- file.path(
  Sys.getenv("WORKSPACE_BUCKET"),
  "bq_exports",
  Sys.getenv("OWNER_EMAIL"),
  strftime(lubridate::now(), "%Y%m%d"),  # Comment out this line if you want the export to always overwrite.
  "survey_52240762",
  "survey_52240762_*.csv")
message(str_glue('The data will be written to {survey_52240762_path}. Use this path when reading ',
                 'the data into your notebooks in the future.'))

# Perform the query and export the dataset to Cloud Storage as CSV files.
# NOTE: You only need to run `bq_table_save` once. After that, you can
#       just read data from the CSVs in Cloud Storage.
bq_table_save(
  bq_dataset_query(Sys.getenv("WORKSPACE_CDR"), dataset_52240762_survey_sql, billing = Sys.getenv("GOOGLE_PROJECT")),
  survey_52240762_path,
  destination_format = "CSV")


# Read the data directly from Cloud Storage into memory.
# NOTE: Alternatively you can `gsutil -m cp {survey_52240762_path}` to copy these files
#       to the Jupyter disk.
read_bq_export_from_workspace_bucket <- function(export_path) {
  col_types <- cols(survey = col_character(), question = col_character(), answer = col_character())
  bind_rows(
    map(system2('gsutil', args = c('ls', export_path), stdout = TRUE, stderr = TRUE),
        function(csv) {
          message(str_glue('Loading {csv}.'))
          chunk <- read_csv(pipe(str_glue('gsutil cat {csv}')), col_types = col_types, show_col_types = FALSE)
          if (is.null(col_types)) {
            col_types <- spec(chunk)
          }
          chunk
        }))
}
alcoholism_df <- read_bq_export_from_workspace_bucket(survey_52240762_path)

dim(alcoholism_df)

head(alcoholism_df, 5)

#alcohoism above

# %% [code]
# This query represents dataset "asian_cohort" for domain "survey" and was generated for All of Us Controlled Tier Dataset v7
dataset_04126613_survey_sql <- paste("
    SELECT
        answer.person_id,
        answer.question_concept_id,
        answer.question,
        answer.answer_concept_id,
        answer.answer  
    FROM
        `ds_survey` answer   
    WHERE
        (
            question_concept_id IN (1585711, 1585717, 1585723, 1585729)
        )  
        AND (
            answer.PERSON_ID IN (SELECT
                distinct person_id  
            FROM
                `cb_search_person` cb_search_person  
            WHERE
                cb_search_person.person_id IN (SELECT
                    person_id 
                FROM
                    `person` p 
                WHERE
                    race_concept_id IN (8515) ) )
        )", sep="")

# Formulate a Cloud Storage destination path for the data exported from BigQuery.
# NOTE: By default data exported multiple times on the same day will overwrite older copies.
#       But data exported on a different days will write to a new location so that historical
#       copies can be kept as the dataset definition is changed.
survey_04126613_path <- file.path(
  Sys.getenv("WORKSPACE_BUCKET"),
  "bq_exports",
  Sys.getenv("OWNER_EMAIL"),
  strftime(lubridate::now(), "%Y%m%d"),  # Comment out this line if you want the export to always overwrite.
  "survey_04126613",
  "survey_04126613_*.csv")
message(str_glue('The data will be written to {survey_04126613_path}. Use this path when reading ',
                 'the data into your notebooks in the future.'))

# Perform the query and export the dataset to Cloud Storage as CSV files.
# NOTE: You only need to run `bq_table_save` once. After that, you can
#       just read data from the CSVs in Cloud Storage.
bq_table_save(
  bq_dataset_query(Sys.getenv("WORKSPACE_CDR"), dataset_04126613_survey_sql, billing = Sys.getenv("GOOGLE_PROJECT")),
  survey_04126613_path,
  destination_format = "CSV")


# Read the data directly from Cloud Storage into memory.
# NOTE: Alternatively you can `gsutil -m cp {survey_04126613_path}` to copy these files
#       to the Jupyter disk.
read_bq_export_from_workspace_bucket <- function(export_path) {
  col_types <- cols(survey = col_character(), question = col_character(), answer = col_character())
  bind_rows(
    map(system2('gsutil', args = c('ls', export_path), stdout = TRUE, stderr = TRUE),
        function(csv) {
          message(str_glue('Loading {csv}.'))
          chunk <- read_csv(pipe(str_glue('gsutil cat {csv}')), col_types = col_types, show_col_types = FALSE)
          if (is.null(col_types)) {
            col_types <- spec(chunk)
          }
          chunk
        }))
}
asian_df <- read_bq_export_from_workspace_bucket(survey_04126613_path)

dim(asian_df)

head(asian_df, 5)

#asian above

# %% [code]
# This query represents dataset "autism_health_data" for domain "survey" and was generated for All of Us Controlled Tier Dataset v7
dataset_29308283_survey_sql <- paste("
    SELECT
        answer.person_id,
        answer.question_concept_id,
        answer.question,
        answer.answer_concept_id,
        answer.answer  
    FROM
        `ds_survey` answer   
    WHERE
        (
            question_concept_id IN (1585711, 1585717, 1585723, 1585729)
        )  
        AND (
            answer.PERSON_ID IN (SELECT
                distinct person_id  
            FROM
                `cb_search_person` cb_search_person  
            WHERE
                cb_search_person.person_id IN (SELECT
                    criteria.person_id 
                FROM
                    (SELECT
                        DISTINCT person_id, entry_date, concept_id 
                    FROM
                        `cb_search_all_events` 
                    WHERE
                        (concept_id IN (836802) 
                        AND is_standard = 0  
                        AND  value_source_concept_id IN (1384458))) criteria ) )
        )", sep="")

# Formulate a Cloud Storage destination path for the data exported from BigQuery.
# NOTE: By default data exported multiple times on the same day will overwrite older copies.
#       But data exported on a different days will write to a new location so that historical
#       copies can be kept as the dataset definition is changed.
survey_29308283_path <- file.path(
  Sys.getenv("WORKSPACE_BUCKET"),
  "bq_exports",
  Sys.getenv("OWNER_EMAIL"),
  strftime(lubridate::now(), "%Y%m%d"),  # Comment out this line if you want the export to always overwrite.
  "survey_29308283",
  "survey_29308283_*.csv")
message(str_glue('The data will be written to {survey_29308283_path}. Use this path when reading ',
                 'the data into your notebooks in the future.'))

# Perform the query and export the dataset to Cloud Storage as CSV files.
# NOTE: You only need to run `bq_table_save` once. After that, you can
#       just read data from the CSVs in Cloud Storage.
bq_table_save(
  bq_dataset_query(Sys.getenv("WORKSPACE_CDR"), dataset_29308283_survey_sql, billing = Sys.getenv("GOOGLE_PROJECT")),
  survey_29308283_path,
  destination_format = "CSV")


# Read the data directly from Cloud Storage into memory.
# NOTE: Alternatively you can `gsutil -m cp {survey_29308283_path}` to copy these files
#       to the Jupyter disk.
read_bq_export_from_workspace_bucket <- function(export_path) {
  col_types <- cols(survey = col_character(), question = col_character(), answer = col_character())
  bind_rows(
    map(system2('gsutil', args = c('ls', export_path), stdout = TRUE, stderr = TRUE),
        function(csv) {
          message(str_glue('Loading {csv}.'))
          chunk <- read_csv(pipe(str_glue('gsutil cat {csv}')), col_types = col_types, show_col_types = FALSE)
          if (is.null(col_types)) {
            col_types <- spec(chunk)
          }
          chunk
        }))
}
autism_df <- read_bq_export_from_workspace_bucket(survey_29308283_path)

dim(autism_df)

head(autism_df, 5)


# %% [code]
# This query represents dataset "bipolar" for domain "survey" and was generated for All of Us Controlled Tier Dataset v7
dataset_55051269_survey_sql <- paste("
    SELECT
        answer.person_id,
        answer.question_concept_id,
        answer.question,
        answer.answer_concept_id,
        answer.answer  
    FROM
        `ds_survey` answer   
    WHERE
        (
            question_concept_id IN (1585711, 1585717, 1585723, 1585729)
        )  
        AND (
            answer.PERSON_ID IN (SELECT
                distinct person_id  
            FROM
                `cb_search_person` cb_search_person  
            WHERE
                cb_search_person.person_id IN (SELECT
                    criteria.person_id 
                FROM
                    (SELECT
                        DISTINCT person_id, entry_date, concept_id 
                    FROM
                        `cb_search_all_events` 
                    WHERE
                        (concept_id IN (836803) 
                        AND is_standard = 0  
                        AND  value_source_concept_id IN (1384669))) criteria ) )
        )", sep="")

# Formulate a Cloud Storage destination path for the data exported from BigQuery.
# NOTE: By default data exported multiple times on the same day will overwrite older copies.
#       But data exported on a different days will write to a new location so that historical
#       copies can be kept as the dataset definition is changed.
survey_55051269_path <- file.path(
  Sys.getenv("WORKSPACE_BUCKET"),
  "bq_exports",
  Sys.getenv("OWNER_EMAIL"),
  strftime(lubridate::now(), "%Y%m%d"),  # Comment out this line if you want the export to always overwrite.
  "survey_55051269",
  "survey_55051269_*.csv")
message(str_glue('The data will be written to {survey_55051269_path}. Use this path when reading ',
                 'the data into your notebooks in the future.'))

# Perform the query and export the dataset to Cloud Storage as CSV files.
# NOTE: You only need to run `bq_table_save` once. After that, you can
#       just read data from the CSVs in Cloud Storage.
bq_table_save(
  bq_dataset_query(Sys.getenv("WORKSPACE_CDR"), dataset_55051269_survey_sql, billing = Sys.getenv("GOOGLE_PROJECT")),
  survey_55051269_path,
  destination_format = "CSV")


# Read the data directly from Cloud Storage into memory.
# NOTE: Alternatively you can `gsutil -m cp {survey_55051269_path}` to copy these files
#       to the Jupyter disk.
read_bq_export_from_workspace_bucket <- function(export_path) {
  col_types <- cols(survey = col_character(), question = col_character(), answer = col_character())
  bind_rows(
    map(system2('gsutil', args = c('ls', export_path), stdout = TRUE, stderr = TRUE),
        function(csv) {
          message(str_glue('Loading {csv}.'))
          chunk <- read_csv(pipe(str_glue('gsutil cat {csv}')), col_types = col_types, show_col_types = FALSE)
          if (is.null(col_types)) {
            col_types <- spec(chunk)
          }
          chunk
        }))
}
bipolar_df <- read_bq_export_from_workspace_bucket(survey_55051269_path)

dim(bipolar_df)

head(bipolar_df, 5)


# %% [code]
# This query represents dataset "bisexual" for domain "survey" and was generated for All of Us Controlled Tier Dataset v7
dataset_27793189_survey_sql <- paste("
    SELECT
        answer.person_id,
        answer.question_concept_id,
        answer.question,
        answer.answer_concept_id,
        answer.answer  
    FROM
        `ds_survey` answer   
    WHERE
        (
            question_concept_id IN (1585711, 1585717, 1585723, 1585729)
        )  
        AND (
            answer.PERSON_ID IN (SELECT
                distinct person_id  
            FROM
                `cb_search_person` cb_search_person  
            WHERE
                cb_search_person.person_id IN (SELECT
                    criteria.person_id 
                FROM
                    (SELECT
                        DISTINCT person_id, entry_date, concept_id 
                    FROM
                        `cb_search_all_events` 
                    WHERE
                        (concept_id IN (1585899) 
                        AND is_standard = 0  
                        AND  value_source_concept_id IN (1585903))) criteria ) )
        )", sep="")

# Formulate a Cloud Storage destination path for the data exported from BigQuery.
# NOTE: By default data exported multiple times on the same day will overwrite older copies.
#       But data exported on a different days will write to a new location so that historical
#       copies can be kept as the dataset definition is changed.
survey_27793189_path <- file.path(
  Sys.getenv("WORKSPACE_BUCKET"),
  "bq_exports",
  Sys.getenv("OWNER_EMAIL"),
  strftime(lubridate::now(), "%Y%m%d"),  # Comment out this line if you want the export to always overwrite.
  "survey_27793189",
  "survey_27793189_*.csv")
message(str_glue('The data will be written to {survey_27793189_path}. Use this path when reading ',
                 'the data into your notebooks in the future.'))

# Perform the query and export the dataset to Cloud Storage as CSV files.
# NOTE: You only need to run `bq_table_save` once. After that, you can
#       just read data from the CSVs in Cloud Storage.
bq_table_save(
  bq_dataset_query(Sys.getenv("WORKSPACE_CDR"), dataset_27793189_survey_sql, billing = Sys.getenv("GOOGLE_PROJECT")),
  survey_27793189_path,
  destination_format = "CSV")


# Read the data directly from Cloud Storage into memory.
# NOTE: Alternatively you can `gsutil -m cp {survey_27793189_path}` to copy these files
#       to the Jupyter disk.
read_bq_export_from_workspace_bucket <- function(export_path) {
  col_types <- cols(survey = col_character(), question = col_character(), answer = col_character())
  bind_rows(
    map(system2('gsutil', args = c('ls', export_path), stdout = TRUE, stderr = TRUE),
        function(csv) {
          message(str_glue('Loading {csv}.'))
          chunk <- read_csv(pipe(str_glue('gsutil cat {csv}')), col_types = col_types, show_col_types = FALSE)
          if (is.null(col_types)) {
            col_types <- spec(chunk)
          }
          chunk
        }))
}
bisexual_df <- read_bq_export_from_workspace_bucket(survey_27793189_path)

dim(bisexual_df)

head(bisexual_df, 5)


# %% [code]
# This query represents dataset "Black" for domain "survey" and was generated for All of Us Controlled Tier Dataset v7
dataset_70497234_survey_sql <- paste("
    SELECT
        answer.person_id,
        answer.question_concept_id,
        answer.question,
        answer.answer_concept_id,
        answer.answer  
    FROM
        `ds_survey` answer   
    WHERE
        (
            question_concept_id IN (1585711, 1585717, 1585723, 1585729)
        )  
        AND (
            answer.PERSON_ID IN (SELECT
                distinct person_id  
            FROM
                `cb_search_person` cb_search_person  
            WHERE
                cb_search_person.person_id IN (SELECT
                    person_id 
                FROM
                    `person` p 
                WHERE
                    race_concept_id IN (8516) ) )
        )", sep="")

# Formulate a Cloud Storage destination path for the data exported from BigQuery.
# NOTE: By default data exported multiple times on the same day will overwrite older copies.
#       But data exported on a different days will write to a new location so that historical
#       copies can be kept as the dataset definition is changed.
survey_70497234_path <- file.path(
  Sys.getenv("WORKSPACE_BUCKET"),
  "bq_exports",
  Sys.getenv("OWNER_EMAIL"),
  strftime(lubridate::now(), "%Y%m%d"),  # Comment out this line if you want the export to always overwrite.
  "survey_70497234",
  "survey_70497234_*.csv")
message(str_glue('The data will be written to {survey_70497234_path}. Use this path when reading ',
                 'the data into your notebooks in the future.'))

# Perform the query and export the dataset to Cloud Storage as CSV files.
# NOTE: You only need to run `bq_table_save` once. After that, you can
#       just read data from the CSVs in Cloud Storage.
bq_table_save(
  bq_dataset_query(Sys.getenv("WORKSPACE_CDR"), dataset_70497234_survey_sql, billing = Sys.getenv("GOOGLE_PROJECT")),
  survey_70497234_path,
  destination_format = "CSV")


# Read the data directly from Cloud Storage into memory.
# NOTE: Alternatively you can `gsutil -m cp {survey_70497234_path}` to copy these files
#       to the Jupyter disk.
read_bq_export_from_workspace_bucket <- function(export_path) {
  col_types <- cols(survey = col_character(), question = col_character(), answer = col_character())
  bind_rows(
    map(system2('gsutil', args = c('ls', export_path), stdout = TRUE, stderr = TRUE),
        function(csv) {
          message(str_glue('Loading {csv}.'))
          chunk <- read_csv(pipe(str_glue('gsutil cat {csv}')), col_types = col_types, show_col_types = FALSE)
          if (is.null(col_types)) {
            col_types <- spec(chunk)
          }
          chunk
        }))
}
black_df <- read_bq_export_from_workspace_bucket(survey_70497234_path)

dim(black_df)

head(black_df, 5)


# %% [code]
library(tidyverse)
library(bigrquery)

# This query represents dataset "bladder_cancer" for domain "survey" and was generated for All of Us Controlled Tier Dataset v7
dataset_32076957_survey_sql <- paste("
    SELECT
        answer.person_id,
        answer.question_concept_id,
        answer.question,
        answer.answer_concept_id,
        answer.answer  
    FROM
        `ds_survey` answer   
    WHERE
        (
            question_concept_id IN (1585711, 1585717, 1585723, 1585729)
        )  
        AND (
            answer.PERSON_ID IN (SELECT
                distinct person_id  
            FROM
                `cb_search_person` cb_search_person  
            WHERE
                cb_search_person.person_id IN (SELECT
                    criteria.person_id 
                FROM
                    (SELECT
                        DISTINCT person_id, entry_date, concept_id 
                    FROM
                        `cb_search_all_events` 
                    WHERE
                        (concept_id IN (836768) 
                        AND is_standard = 0  
                        AND  value_source_concept_id IN (43528472))) criteria ) )
        )", sep="")

# Formulate a Cloud Storage destination path for the data exported from BigQuery.
# NOTE: By default data exported multiple times on the same day will overwrite older copies.
#       But data exported on a different days will write to a new location so that historical
#       copies can be kept as the dataset definition is changed.
survey_32076957_path <- file.path(
  Sys.getenv("WORKSPACE_BUCKET"),
  "bq_exports",
  Sys.getenv("OWNER_EMAIL"),
  strftime(lubridate::now(), "%Y%m%d"),  # Comment out this line if you want the export to always overwrite.
  "survey_32076957",
  "survey_32076957_*.csv")
message(str_glue('The data will be written to {survey_32076957_path}. Use this path when reading ',
                 'the data into your notebooks in the future.'))

# Perform the query and export the dataset to Cloud Storage as CSV files.
# NOTE: You only need to run `bq_table_save` once. After that, you can
#       just read data from the CSVs in Cloud Storage.
bq_table_save(
  bq_dataset_query(Sys.getenv("WORKSPACE_CDR"), dataset_32076957_survey_sql, billing = Sys.getenv("GOOGLE_PROJECT")),
  survey_32076957_path,
  destination_format = "CSV")


# Read the data directly from Cloud Storage into memory.
# NOTE: Alternatively you can `gsutil -m cp {survey_32076957_path}` to copy these files
#       to the Jupyter disk.
read_bq_export_from_workspace_bucket <- function(export_path) {
  col_types <- cols(survey = col_character(), question = col_character(), answer = col_character())
  bind_rows(
    map(system2('gsutil', args = c('ls', export_path), stdout = TRUE, stderr = TRUE),
        function(csv) {
          message(str_glue('Loading {csv}.'))
          chunk <- read_csv(pipe(str_glue('gsutil cat {csv}')), col_types = col_types, show_col_types = FALSE)
          if (is.null(col_types)) {
            col_types <- spec(chunk)
          }
          chunk
        }))
}
bladder_df <- read_bq_export_from_workspace_bucket(survey_32076957_path)

dim(bladder_df)

head(bladder_df, 5)


# %% [code]
# This query represents dataset "blind" for domain "survey" and was generated for All of Us Controlled Tier Dataset v7
dataset_50066475_survey_sql <- paste("
    SELECT
        answer.person_id,
        answer.question_concept_id,
        answer.question,
        answer.answer_concept_id,
        answer.answer  
    FROM
        `ds_survey` answer   
    WHERE
        (
            question_concept_id IN (1585711, 1585717, 1585723, 1585729)
        )  
        AND (
            answer.PERSON_ID IN (SELECT
                distinct person_id  
            FROM
                `cb_search_person` cb_search_person  
            WHERE
                cb_search_person.person_id IN (SELECT
                    criteria.person_id 
                FROM
                    (SELECT
                        DISTINCT person_id, entry_date, concept_id 
                    FROM
                        `cb_search_all_events` 
                    WHERE
                        (concept_id IN (1740561) 
                        AND is_standard = 0  
                        AND  value_source_concept_id IN (43528474))) criteria ) )
        )", sep="")

# Formulate a Cloud Storage destination path for the data exported from BigQuery.
# NOTE: By default data exported multiple times on the same day will overwrite older copies.
#       But data exported on a different days will write to a new location so that historical
#       copies can be kept as the dataset definition is changed.
survey_50066475_path <- file.path(
  Sys.getenv("WORKSPACE_BUCKET"),
  "bq_exports",
  Sys.getenv("OWNER_EMAIL"),
  strftime(lubridate::now(), "%Y%m%d"),  # Comment out this line if you want the export to always overwrite.
  "survey_50066475",
  "survey_50066475_*.csv")
message(str_glue('The data will be written to {survey_50066475_path}. Use this path when reading ',
                 'the data into your notebooks in the future.'))

# Perform the query and export the dataset to Cloud Storage as CSV files.
# NOTE: You only need to run `bq_table_save` once. After that, you can
#       just read data from the CSVs in Cloud Storage.
bq_table_save(
  bq_dataset_query(Sys.getenv("WORKSPACE_CDR"), dataset_50066475_survey_sql, billing = Sys.getenv("GOOGLE_PROJECT")),
  survey_50066475_path,
  destination_format = "CSV")


# Read the data directly from Cloud Storage into memory.
# NOTE: Alternatively you can `gsutil -m cp {survey_50066475_path}` to copy these files
#       to the Jupyter disk.
read_bq_export_from_workspace_bucket <- function(export_path) {
  col_types <- cols(survey = col_character(), question = col_character(), answer = col_character())
  bind_rows(
    map(system2('gsutil', args = c('ls', export_path), stdout = TRUE, stderr = TRUE),
        function(csv) {
          message(str_glue('Loading {csv}.'))
          chunk <- read_csv(pipe(str_glue('gsutil cat {csv}')), col_types = col_types, show_col_types = FALSE)
          if (is.null(col_types)) {
            col_types <- spec(chunk)
          }
          chunk
        }))
}
blind_df <- read_bq_export_from_workspace_bucket(survey_50066475_path)

dim(blind_df)

head(blind_df, 5)


# %% [code]

# This query represents dataset "blood_soft_tissue_cancer" for domain "survey" and was generated for All of Us Controlled Tier Dataset v7
dataset_76719023_survey_sql <- paste("
    SELECT
        answer.person_id,
        answer.question_concept_id,
        answer.question,
        answer.answer_concept_id,
        answer.answer  
    FROM
        `ds_survey` answer   
    WHERE
        (
            question_concept_id IN (1585711, 1585717, 1585723, 1585729)
        )  
        AND (
            answer.PERSON_ID IN (SELECT
                distinct person_id  
            FROM
                `cb_search_person` cb_search_person  
            WHERE
                cb_search_person.person_id IN (SELECT
                    criteria.person_id 
                FROM
                    (SELECT
                        DISTINCT person_id, entry_date, concept_id 
                    FROM
                        `cb_search_all_events` 
                    WHERE
                        (concept_id IN (836769) 
                        AND is_standard = 0  
                        AND  value_source_concept_id IN (1384404))) criteria ) )
        )", sep="")

# Formulate a Cloud Storage destination path for the data exported from BigQuery.
# NOTE: By default data exported multiple times on the same day will overwrite older copies.
#       But data exported on a different days will write to a new location so that historical
#       copies can be kept as the dataset definition is changed.
survey_76719023_path <- file.path(
  Sys.getenv("WORKSPACE_BUCKET"),
  "bq_exports",
  Sys.getenv("OWNER_EMAIL"),
  strftime(lubridate::now(), "%Y%m%d"),  # Comment out this line if you want the export to always overwrite.
  "survey_76719023",
  "survey_76719023_*.csv")
message(str_glue('The data will be written to {survey_76719023_path}. Use this path when reading ',
                 'the data into your notebooks in the future.'))

# Perform the query and export the dataset to Cloud Storage as CSV files.
# NOTE: You only need to run `bq_table_save` once. After that, you can
#       just read data from the CSVs in Cloud Storage.
bq_table_save(
  bq_dataset_query(Sys.getenv("WORKSPACE_CDR"), dataset_76719023_survey_sql, billing = Sys.getenv("GOOGLE_PROJECT")),
  survey_76719023_path,
  destination_format = "CSV")


# Read the data directly from Cloud Storage into memory.
# NOTE: Alternatively you can `gsutil -m cp {survey_76719023_path}` to copy these files
#       to the Jupyter disk.
read_bq_export_from_workspace_bucket <- function(export_path) {
  col_types <- cols(survey = col_character(), question = col_character(), answer = col_character())
  bind_rows(
    map(system2('gsutil', args = c('ls', export_path), stdout = TRUE, stderr = TRUE),
        function(csv) {
          message(str_glue('Loading {csv}.'))
          chunk <- read_csv(pipe(str_glue('gsutil cat {csv}')), col_types = col_types, show_col_types = FALSE)
          if (is.null(col_types)) {
            col_types <- spec(chunk)
          }
          chunk
        }))
}
blood_df <- read_bq_export_from_workspace_bucket(survey_76719023_path)

dim(blood_df)

head(blood_df, 5)


# %% [code]
# This query represents dataset "bone_cancer" for domain "survey" and was generated for All of Us Controlled Tier Dataset v7
dataset_21034694_survey_sql <- paste("
    SELECT
        answer.person_id,
        answer.question_concept_id,
        answer.question,
        answer.answer_concept_id,
        answer.answer  
    FROM
        `ds_survey` answer   
    WHERE
        (
            question_concept_id IN (1585711, 1585717, 1585723, 1585729)
        )  
        AND (
            answer.PERSON_ID IN (SELECT
                distinct person_id  
            FROM
                `cb_search_person` cb_search_person  
            WHERE
                cb_search_person.person_id IN (SELECT
                    criteria.person_id 
                FROM
                    (SELECT
                        DISTINCT person_id, entry_date, concept_id 
                    FROM
                        `cb_search_all_events` 
                    WHERE
                        (concept_id IN (836770) 
                        AND is_standard = 0  
                        AND  value_source_concept_id IN (43528480))) criteria ) )
        )", sep="")

# Formulate a Cloud Storage destination path for the data exported from BigQuery.
# NOTE: By default data exported multiple times on the same day will overwrite older copies.
#       But data exported on a different days will write to a new location so that historical
#       copies can be kept as the dataset definition is changed.
survey_21034694_path <- file.path(
  Sys.getenv("WORKSPACE_BUCKET"),
  "bq_exports",
  Sys.getenv("OWNER_EMAIL"),
  strftime(lubridate::now(), "%Y%m%d"),  # Comment out this line if you want the export to always overwrite.
  "survey_21034694",
  "survey_21034694_*.csv")
message(str_glue('The data will be written to {survey_21034694_path}. Use this path when reading ',
                 'the data into your notebooks in the future.'))

# Perform the query and export the dataset to Cloud Storage as CSV files.
# NOTE: You only need to run `bq_table_save` once. After that, you can
#       just read data from the CSVs in Cloud Storage.
bq_table_save(
  bq_dataset_query(Sys.getenv("WORKSPACE_CDR"), dataset_21034694_survey_sql, billing = Sys.getenv("GOOGLE_PROJECT")),
  survey_21034694_path,
  destination_format = "CSV")


# Read the data directly from Cloud Storage into memory.
# NOTE: Alternatively you can `gsutil -m cp {survey_21034694_path}` to copy these files
#       to the Jupyter disk.
read_bq_export_from_workspace_bucket <- function(export_path) {
  col_types <- cols(survey = col_character(), question = col_character(), answer = col_character())
  bind_rows(
    map(system2('gsutil', args = c('ls', export_path), stdout = TRUE, stderr = TRUE),
        function(csv) {
          message(str_glue('Loading {csv}.'))
          chunk <- read_csv(pipe(str_glue('gsutil cat {csv}')), col_types = col_types, show_col_types = FALSE)
          if (is.null(col_types)) {
            col_types <- spec(chunk)
          }
          chunk
        }))
}
bone_df <- read_bq_export_from_workspace_bucket(survey_21034694_path)

dim(bone_df)

head(bone_df, 5)


# %% [code]
# This query represents dataset "brain_cancer" for domain "survey" and was generated for All of Us Controlled Tier Dataset v7
dataset_16918683_survey_sql <- paste("
    SELECT
        answer.person_id,
        answer.question_concept_id,
        answer.question,
        answer.answer_concept_id,
        answer.answer  
    FROM
        `ds_survey` answer   
    WHERE
        (
            question_concept_id IN (1585711, 1585717, 1585723, 1585729)
        )  
        AND (
            answer.PERSON_ID IN (SELECT
                distinct person_id  
            FROM
                `cb_search_person` cb_search_person  
            WHERE
                cb_search_person.person_id IN (SELECT
                    criteria.person_id 
                FROM
                    (SELECT
                        DISTINCT person_id, entry_date, concept_id 
                    FROM
                        `cb_search_all_events` 
                    WHERE
                        (concept_id IN (836771) 
                        AND is_standard = 0  
                        AND  value_source_concept_id IN (43528492))) criteria ) )
        )", sep="")

# Formulate a Cloud Storage destination path for the data exported from BigQuery.
# NOTE: By default data exported multiple times on the same day will overwrite older copies.
#       But data exported on a different days will write to a new location so that historical
#       copies can be kept as the dataset definition is changed.
survey_16918683_path <- file.path(
  Sys.getenv("WORKSPACE_BUCKET"),
  "bq_exports",
  Sys.getenv("OWNER_EMAIL"),
  strftime(lubridate::now(), "%Y%m%d"),  # Comment out this line if you want the export to always overwrite.
  "survey_16918683",
  "survey_16918683_*.csv")
message(str_glue('The data will be written to {survey_16918683_path}. Use this path when reading ',
                 'the data into your notebooks in the future.'))

# Perform the query and export the dataset to Cloud Storage as CSV files.
# NOTE: You only need to run `bq_table_save` once. After that, you can
#       just read data from the CSVs in Cloud Storage.
bq_table_save(
  bq_dataset_query(Sys.getenv("WORKSPACE_CDR"), dataset_16918683_survey_sql, billing = Sys.getenv("GOOGLE_PROJECT")),
  survey_16918683_path,
  destination_format = "CSV")


# Read the data directly from Cloud Storage into memory.
# NOTE: Alternatively you can `gsutil -m cp {survey_16918683_path}` to copy these files
#       to the Jupyter disk.
read_bq_export_from_workspace_bucket <- function(export_path) {
  col_types <- cols(survey = col_character(), question = col_character(), answer = col_character())
  bind_rows(
    map(system2('gsutil', args = c('ls', export_path), stdout = TRUE, stderr = TRUE),
        function(csv) {
          message(str_glue('Loading {csv}.'))
          chunk <- read_csv(pipe(str_glue('gsutil cat {csv}')), col_types = col_types, show_col_types = FALSE)
          if (is.null(col_types)) {
            col_types <- spec(chunk)
          }
          chunk
        }))
}
brain_df <- read_bq_export_from_workspace_bucket(survey_16918683_path)

dim(brain_df)

head(brain_df, 5)


# %% [code]
# This query represents dataset "breast_cancer" for domain "survey" and was generated for All of Us Controlled Tier Dataset v7
dataset_41534185_survey_sql <- paste("
    SELECT
        answer.person_id,
        answer.question_concept_id,
        answer.question,
        answer.answer_concept_id,
        answer.answer  
    FROM
        `ds_survey` answer   
    WHERE
        (
            question_concept_id IN (1585711, 1585717, 1585723, 1585729)
        )  
        AND (
            answer.PERSON_ID IN (SELECT
                distinct person_id  
            FROM
                `cb_search_person` cb_search_person  
            WHERE
                cb_search_person.person_id IN (SELECT
                    criteria.person_id 
                FROM
                    (SELECT
                        DISTINCT person_id, entry_date, concept_id 
                    FROM
                        `cb_search_all_events` 
                    WHERE
                        (concept_id IN (836772) 
                        AND is_standard = 0  
                        AND  value_source_concept_id IN (43528500))) criteria ) )
        )", sep="")

# Formulate a Cloud Storage destination path for the data exported from BigQuery.
# NOTE: By default data exported multiple times on the same day will overwrite older copies.
#       But data exported on a different days will write to a new location so that historical
#       copies can be kept as the dataset definition is changed.
survey_41534185_path <- file.path(
  Sys.getenv("WORKSPACE_BUCKET"),
  "bq_exports",
  Sys.getenv("OWNER_EMAIL"),
  strftime(lubridate::now(), "%Y%m%d"),  # Comment out this line if you want the export to always overwrite.
  "survey_41534185",
  "survey_41534185_*.csv")
message(str_glue('The data will be written to {survey_41534185_path}. Use this path when reading ',
                 'the data into your notebooks in the future.'))

# Perform the query and export the dataset to Cloud Storage as CSV files.
# NOTE: You only need to run `bq_table_save` once. After that, you can
#       just read data from the CSVs in Cloud Storage.
bq_table_save(
  bq_dataset_query(Sys.getenv("WORKSPACE_CDR"), dataset_41534185_survey_sql, billing = Sys.getenv("GOOGLE_PROJECT")),
  survey_41534185_path,
  destination_format = "CSV")


# Read the data directly from Cloud Storage into memory.
# NOTE: Alternatively you can `gsutil -m cp {survey_41534185_path}` to copy these files
#       to the Jupyter disk.
read_bq_export_from_workspace_bucket <- function(export_path) {
  col_types <- cols(survey = col_character(), question = col_character(), answer = col_character())
  bind_rows(
    map(system2('gsutil', args = c('ls', export_path), stdout = TRUE, stderr = TRUE),
        function(csv) {
          message(str_glue('Loading {csv}.'))
          chunk <- read_csv(pipe(str_glue('gsutil cat {csv}')), col_types = col_types, show_col_types = FALSE)
          if (is.null(col_types)) {
            col_types <- spec(chunk)
          }
          chunk
        }))
}
breast_df <- read_bq_export_from_workspace_bucket(survey_41534185_path)

dim(breast_df)

head(breast_df, 5)


# %% [code]
=# This query represents dataset "cervical_cancer" for domain "survey" and was generated for All of Us Controlled Tier Dataset v7
dataset_98182398_survey_sql <- paste("
    SELECT
        answer.person_id,
        answer.question_concept_id,
        answer.question,
        answer.answer_concept_id,
        answer.answer  
    FROM
        `ds_survey` answer   
    WHERE
        (
            question_concept_id IN (1585711, 1585717, 1585723, 1585729)
        )  
        AND (
            answer.PERSON_ID IN (SELECT
                distinct person_id  
            FROM
                `cb_search_person` cb_search_person  
            WHERE
                cb_search_person.person_id IN (SELECT
                    criteria.person_id 
                FROM
                    (SELECT
                        DISTINCT person_id, entry_date, concept_id 
                    FROM
                        `cb_search_all_events` 
                    WHERE
                        (concept_id IN (836773) 
                        AND is_standard = 0  
                        AND  value_source_concept_id IN (43528539))) criteria ) )
        )", sep="")

# Formulate a Cloud Storage destination path for the data exported from BigQuery.
# NOTE: By default data exported multiple times on the same day will overwrite older copies.
#       But data exported on a different days will write to a new location so that historical
#       copies can be kept as the dataset definition is changed.
survey_98182398_path <- file.path(
  Sys.getenv("WORKSPACE_BUCKET"),
  "bq_exports",
  Sys.getenv("OWNER_EMAIL"),
  strftime(lubridate::now(), "%Y%m%d"),  # Comment out this line if you want the export to always overwrite.
  "survey_98182398",
  "survey_98182398_*.csv")
message(str_glue('The data will be written to {survey_98182398_path}. Use this path when reading ',
                 'the data into your notebooks in the future.'))

# Perform the query and export the dataset to Cloud Storage as CSV files.
# NOTE: You only need to run `bq_table_save` once. After that, you can
#       just read data from the CSVs in Cloud Storage.
bq_table_save(
  bq_dataset_query(Sys.getenv("WORKSPACE_CDR"), dataset_98182398_survey_sql, billing = Sys.getenv("GOOGLE_PROJECT")),
  survey_98182398_path,
  destination_format = "CSV")


# Read the data directly from Cloud Storage into memory.
# NOTE: Alternatively you can `gsutil -m cp {survey_98182398_path}` to copy these files
#       to the Jupyter disk.
read_bq_export_from_workspace_bucket <- function(export_path) {
  col_types <- cols(survey = col_character(), question = col_character(), answer = col_character())
  bind_rows(
    map(system2('gsutil', args = c('ls', export_path), stdout = TRUE, stderr = TRUE),
        function(csv) {
          message(str_glue('Loading {csv}.'))
          chunk <- read_csv(pipe(str_glue('gsutil cat {csv}')), col_types = col_types, show_col_types = FALSE)
          if (is.null(col_types)) {
            col_types <- spec(chunk)
          }
          chunk
        }))
}
cervical_df <- read_bq_export_from_workspace_bucket(survey_98182398_path)

dim(cervical_df)

head(cervical_df, 5)


# %% [code]
# This query represents dataset "colon" for domain "survey" and was generated for All of Us Controlled Tier Dataset v7
dataset_47504449_survey_sql <- paste("
    SELECT
        answer.person_id,
        answer.question_concept_id,
        answer.question,
        answer.answer_concept_id,
        answer.answer  
    FROM
        `ds_survey` answer   
    WHERE
        (
            question_concept_id IN (1585711, 1585717, 1585723, 1585729)
        )  
        AND (
            answer.PERSON_ID IN (SELECT
                distinct person_id  
            FROM
                `cb_search_person` cb_search_person  
            WHERE
                cb_search_person.person_id IN (SELECT
                    criteria.person_id 
                FROM
                    (SELECT
                        DISTINCT person_id, entry_date, concept_id 
                    FROM
                        `cb_search_all_events` 
                    WHERE
                        (concept_id IN (836831) 
                        AND is_standard = 0  
                        AND  value_source_concept_id IN (43528565))) criteria ) )
        )", sep="")

# Formulate a Cloud Storage destination path for the data exported from BigQuery.
# NOTE: By default data exported multiple times on the same day will overwrite older copies.
#       But data exported on a different days will write to a new location so that historical
#       copies can be kept as the dataset definition is changed.
survey_47504449_path <- file.path(
  Sys.getenv("WORKSPACE_BUCKET"),
  "bq_exports",
  Sys.getenv("OWNER_EMAIL"),
  strftime(lubridate::now(), "%Y%m%d"),  # Comment out this line if you want the export to always overwrite.
  "survey_47504449",
  "survey_47504449_*.csv")
message(str_glue('The data will be written to {survey_47504449_path}. Use this path when reading ',
                 'the data into your notebooks in the future.'))

# Perform the query and export the dataset to Cloud Storage as CSV files.
# NOTE: You only need to run `bq_table_save` once. After that, you can
#       just read data from the CSVs in Cloud Storage.
bq_table_save(
  bq_dataset_query(Sys.getenv("WORKSPACE_CDR"), dataset_47504449_survey_sql, billing = Sys.getenv("GOOGLE_PROJECT")),
  survey_47504449_path,
  destination_format = "CSV")


# Read the data directly from Cloud Storage into memory.
# NOTE: Alternatively you can `gsutil -m cp {survey_47504449_path}` to copy these files
#       to the Jupyter disk.
read_bq_export_from_workspace_bucket <- function(export_path) {
  col_types <- cols(survey = col_character(), question = col_character(), answer = col_character())
  bind_rows(
    map(system2('gsutil', args = c('ls', export_path), stdout = TRUE, stderr = TRUE),
        function(csv) {
          message(str_glue('Loading {csv}.'))
          chunk <- read_csv(pipe(str_glue('gsutil cat {csv}')), col_types = col_types, show_col_types = FALSE)
          if (is.null(col_types)) {
            col_types <- spec(chunk)
          }
          chunk
        }))
}
colon_df <- read_bq_export_from_workspace_bucket(survey_47504449_path)

dim(colon_df)

head(colon_df, 5)


# %% [code]
# This query represents dataset "depression" for domain "survey" and was generated for All of Us Controlled Tier Dataset v7
dataset_18910583_survey_sql <- paste("
    SELECT
        answer.person_id,
        answer.question_concept_id,
        answer.question,
        answer.answer_concept_id,
        answer.answer  
    FROM
        `ds_survey` answer   
    WHERE
        (
            question_concept_id IN (1585711, 1585717, 1585723, 1585729)
        )  
        AND (
            answer.PERSON_ID IN (SELECT
                distinct person_id  
            FROM
                `cb_search_person` cb_search_person  
            WHERE
                cb_search_person.person_id IN (SELECT
                    criteria.person_id 
                FROM
                    (SELECT
                        DISTINCT person_id, entry_date, concept_id 
                    FROM
                        `cb_search_all_events` 
                    WHERE
                        (concept_id IN (836804) 
                        AND is_standard = 0  
                        AND  value_source_concept_id IN (1384656))) criteria ) )
        )", sep="")

# Formulate a Cloud Storage destination path for the data exported from BigQuery.
# NOTE: By default data exported multiple times on the same day will overwrite older copies.
#       But data exported on a different days will write to a new location so that historical
#       copies can be kept as the dataset definition is changed.
survey_18910583_path <- file.path(
  Sys.getenv("WORKSPACE_BUCKET"),
  "bq_exports",
  Sys.getenv("OWNER_EMAIL"),
  strftime(lubridate::now(), "%Y%m%d"),  # Comment out this line if you want the export to always overwrite.
  "survey_18910583",
  "survey_18910583_*.csv")
message(str_glue('The data will be written to {survey_18910583_path}. Use this path when reading ',
                 'the data into your notebooks in the future.'))

# Perform the query and export the dataset to Cloud Storage as CSV files.
# NOTE: You only need to run `bq_table_save` once. After that, you can
#       just read data from the CSVs in Cloud Storage.
bq_table_save(
  bq_dataset_query(Sys.getenv("WORKSPACE_CDR"), dataset_18910583_survey_sql, billing = Sys.getenv("GOOGLE_PROJECT")),
  survey_18910583_path,
  destination_format = "CSV")


# Read the data directly from Cloud Storage into memory.
# NOTE: Alternatively you can `gsutil -m cp {survey_18910583_path}` to copy these files
#       to the Jupyter disk.
read_bq_export_from_workspace_bucket <- function(export_path) {
  col_types <- cols(survey = col_character(), question = col_character(), answer = col_character())
  bind_rows(
    map(system2('gsutil', args = c('ls', export_path), stdout = TRUE, stderr = TRUE),
        function(csv) {
          message(str_glue('Loading {csv}.'))
          chunk <- read_csv(pipe(str_glue('gsutil cat {csv}')), col_types = col_types, show_col_types = FALSE)
          if (is.null(col_types)) {
            col_types <- spec(chunk)
          }
          chunk
        }))
}
depression_df <- read_bq_export_from_workspace_bucket(survey_18910583_path)

dim(depression_df)

head(depression_df, 5)


# %% [code]
# This query represents dataset "concentrating" for domain "survey" and was generated for All of Us Controlled Tier Dataset v7
dataset_46675860_survey_sql <- paste("
    SELECT
        answer.person_id,
        answer.question_concept_id,
        answer.question,
        answer.answer_concept_id,
        answer.answer  
    FROM
        `ds_survey` answer   
    WHERE
        (
            question_concept_id IN (1585711, 1585717, 1585723, 1585729)
        )  
        AND (
            answer.PERSON_ID IN (SELECT
                distinct person_id  
            FROM
                `cb_search_person` cb_search_person  
            WHERE
                cb_search_person.person_id IN (SELECT
                    criteria.person_id 
                FROM
                    (SELECT
                        DISTINCT person_id, entry_date, concept_id 
                    FROM
                        `cb_search_all_events` 
                    WHERE
                        (concept_id IN (903575) 
                        AND is_standard = 0  
                        AND  value_source_concept_id IN (903599))) criteria ) )
        )", sep="")

# Formulate a Cloud Storage destination path for the data exported from BigQuery.
# NOTE: By default data exported multiple times on the same day will overwrite older copies.
#       But data exported on a different days will write to a new location so that historical
#       copies can be kept as the dataset definition is changed.
survey_46675860_path <- file.path(
  Sys.getenv("WORKSPACE_BUCKET"),
  "bq_exports",
  Sys.getenv("OWNER_EMAIL"),
  strftime(lubridate::now(), "%Y%m%d"),  # Comment out this line if you want the export to always overwrite.
  "survey_46675860",
  "survey_46675860_*.csv")
message(str_glue('The data will be written to {survey_46675860_path}. Use this path when reading ',
                 'the data into your notebooks in the future.'))

# Perform the query and export the dataset to Cloud Storage as CSV files.
# NOTE: You only need to run `bq_table_save` once. After that, you can
#       just read data from the CSVs in Cloud Storage.
bq_table_save(
  bq_dataset_query(Sys.getenv("WORKSPACE_CDR"), dataset_46675860_survey_sql, billing = Sys.getenv("GOOGLE_PROJECT")),
  survey_46675860_path,
  destination_format = "CSV")


# Read the data directly from Cloud Storage into memory.
# NOTE: Alternatively you can `gsutil -m cp {survey_46675860_path}` to copy these files
#       to the Jupyter disk.
read_bq_export_from_workspace_bucket <- function(export_path) {
  col_types <- cols(survey = col_character(), question = col_character(), answer = col_character())
  bind_rows(
    map(system2('gsutil', args = c('ls', export_path), stdout = TRUE, stderr = TRUE),
        function(csv) {
          message(str_glue('Loading {csv}.'))
          chunk <- read_csv(pipe(str_glue('gsutil cat {csv}')), col_types = col_types, show_col_types = FALSE)
          if (is.null(col_types)) {
            col_types <- spec(chunk)
          }
          chunk
        }))
}
concentrating_df <- read_bq_export_from_workspace_bucket(survey_46675860_path)

dim(concentrating_df)

head(concentrating_df, 5)


# %% [code]
# This query represents dataset "bathing" for domain "survey" and was generated for All of Us Controlled Tier Dataset v7
dataset_37828063_survey_sql <- paste("
    SELECT
        answer.person_id,
        answer.question_concept_id,
        answer.question,
        answer.answer_concept_id,
        answer.answer  
    FROM
        `ds_survey` answer   
    WHERE
        (
            question_concept_id IN (1585711, 1585717, 1585723, 1585729)
        )  
        AND (
            answer.PERSON_ID IN (SELECT
                distinct person_id  
            FROM
                `cb_search_person` cb_search_person  
            WHERE
                cb_search_person.person_id IN (SELECT
                    criteria.person_id 
                FROM
                    (SELECT
                        DISTINCT person_id, entry_date, concept_id 
                    FROM
                        `cb_search_all_events` 
                    WHERE
                        (concept_id IN (903577) 
                        AND is_standard = 0  
                        AND  value_source_concept_id IN (903605))) criteria ) )
        )", sep="")

# Formulate a Cloud Storage destination path for the data exported from BigQuery.
# NOTE: By default data exported multiple times on the same day will overwrite older copies.
#       But data exported on a different days will write to a new location so that historical
#       copies can be kept as the dataset definition is changed.
survey_37828063_path <- file.path(
  Sys.getenv("WORKSPACE_BUCKET"),
  "bq_exports",
  Sys.getenv("OWNER_EMAIL"),
  strftime(lubridate::now(), "%Y%m%d"),  # Comment out this line if you want the export to always overwrite.
  "survey_37828063",
  "survey_37828063_*.csv")
message(str_glue('The data will be written to {survey_37828063_path}. Use this path when reading ',
                 'the data into your notebooks in the future.'))

# Perform the query and export the dataset to Cloud Storage as CSV files.
# NOTE: You only need to run `bq_table_save` once. After that, you can
#       just read data from the CSVs in Cloud Storage.
bq_table_save(
  bq_dataset_query(Sys.getenv("WORKSPACE_CDR"), dataset_37828063_survey_sql, billing = Sys.getenv("GOOGLE_PROJECT")),
  survey_37828063_path,
  destination_format = "CSV")


# Read the data directly from Cloud Storage into memory.
# NOTE: Alternatively you can `gsutil -m cp {survey_37828063_path}` to copy these files
#       to the Jupyter disk.
read_bq_export_from_workspace_bucket <- function(export_path) {
  col_types <- cols(survey = col_character(), question = col_character(), answer = col_character())
  bind_rows(
    map(system2('gsutil', args = c('ls', export_path), stdout = TRUE, stderr = TRUE),
        function(csv) {
          message(str_glue('Loading {csv}.'))
          chunk <- read_csv(pipe(str_glue('gsutil cat {csv}')), col_types = col_types, show_col_types = FALSE)
          if (is.null(col_types)) {
            col_types <- spec(chunk)
          }
          chunk
        }))
}
bathing_df <- read_bq_export_from_workspace_bucket(survey_37828063_path)

dim(bathing_df)

head(bathing_df, 5)

# %% [code]
# This query represents dataset "errands" for domain "survey" and was generated for All of Us Controlled Tier Dataset v7
dataset_31152715_survey_sql <- paste("
    SELECT
        answer.person_id,
        answer.question_concept_id,
        answer.question,
        answer.answer_concept_id,
        answer.answer  
    FROM
        `ds_survey` answer   
    WHERE
        (
            question_concept_id IN (1585711, 1585717, 1585723, 1585729)
        )  
        AND (
            answer.PERSON_ID IN (SELECT
                distinct person_id  
            FROM
                `cb_search_person` cb_search_person  
            WHERE
                cb_search_person.person_id IN (SELECT
                    criteria.person_id 
                FROM
                    (SELECT
                        DISTINCT person_id, entry_date, concept_id 
                    FROM
                        `cb_search_all_events` 
                    WHERE
                        (concept_id IN (903578) 
                        AND is_standard = 0  
                        AND  value_source_concept_id IN (903608))) criteria ) )
        )", sep="")

# Formulate a Cloud Storage destination path for the data exported from BigQuery.
# NOTE: By default data exported multiple times on the same day will overwrite older copies.
#       But data exported on a different days will write to a new location so that historical
#       copies can be kept as the dataset definition is changed.
survey_31152715_path <- file.path(
  Sys.getenv("WORKSPACE_BUCKET"),
  "bq_exports",
  Sys.getenv("OWNER_EMAIL"),
  strftime(lubridate::now(), "%Y%m%d"),  # Comment out this line if you want the export to always overwrite.
  "survey_31152715",
  "survey_31152715_*.csv")
message(str_glue('The data will be written to {survey_31152715_path}. Use this path when reading ',
                 'the data into your notebooks in the future.'))

# Perform the query and export the dataset to Cloud Storage as CSV files.
# NOTE: You only need to run `bq_table_save` once. After that, you can
#       just read data from the CSVs in Cloud Storage.
bq_table_save(
  bq_dataset_query(Sys.getenv("WORKSPACE_CDR"), dataset_31152715_survey_sql, billing = Sys.getenv("GOOGLE_PROJECT")),
  survey_31152715_path,
  destination_format = "CSV")


# Read the data directly from Cloud Storage into memory.
# NOTE: Alternatively you can `gsutil -m cp {survey_31152715_path}` to copy these files
#       to the Jupyter disk.
read_bq_export_from_workspace_bucket <- function(export_path) {
  col_types <- cols(survey = col_character(), question = col_character(), answer = col_character())
  bind_rows(
    map(system2('gsutil', args = c('ls', export_path), stdout = TRUE, stderr = TRUE),
        function(csv) {
          message(str_glue('Loading {csv}.'))
          chunk <- read_csv(pipe(str_glue('gsutil cat {csv}')), col_types = col_types, show_col_types = FALSE)
          if (is.null(col_types)) {
            col_types <- spec(chunk)
          }
          chunk
        }))
}
errands_df <- read_bq_export_from_workspace_bucket(survey_31152715_path)

dim(errands_df)

head(errands_df, 5)


# %% [code]
# This query represents dataset "walking" for domain "survey" and was generated for All of Us Controlled Tier Dataset v7
dataset_12453097_survey_sql <- paste("
    SELECT
        answer.person_id,
        answer.question_concept_id,
        answer.question,
        answer.answer_concept_id,
        answer.answer  
    FROM
        `ds_survey` answer   
    WHERE
        (
            question_concept_id IN (1585711, 1585717, 1585723, 1585729)
        )  
        AND (
            answer.PERSON_ID IN (SELECT
                distinct person_id  
            FROM
                `cb_search_person` cb_search_person  
            WHERE
                cb_search_person.person_id IN (SELECT
                    criteria.person_id 
                FROM
                    (SELECT
                        DISTINCT person_id, entry_date, concept_id 
                    FROM
                        `cb_search_all_events` 
                    WHERE
                        (concept_id IN (903576) 
                        AND is_standard = 0  
                        AND  value_source_concept_id IN (903602))) criteria ) )
        )", sep="")

# Formulate a Cloud Storage destination path for the data exported from BigQuery.
# NOTE: By default data exported multiple times on the same day will overwrite older copies.
#       But data exported on a different days will write to a new location so that historical
#       copies can be kept as the dataset definition is changed.
survey_12453097_path <- file.path(
  Sys.getenv("WORKSPACE_BUCKET"),
  "bq_exports",
  Sys.getenv("OWNER_EMAIL"),
  strftime(lubridate::now(), "%Y%m%d"),  # Comment out this line if you want the export to always overwrite.
  "survey_12453097",
  "survey_12453097_*.csv")
message(str_glue('The data will be written to {survey_12453097_path}. Use this path when reading ',
                 'the data into your notebooks in the future.'))

# Perform the query and export the dataset to Cloud Storage as CSV files.
# NOTE: You only need to run `bq_table_save` once. After that, you can
#       just read data from the CSVs in Cloud Storage.
bq_table_save(
  bq_dataset_query(Sys.getenv("WORKSPACE_CDR"), dataset_12453097_survey_sql, billing = Sys.getenv("GOOGLE_PROJECT")),
  survey_12453097_path,
  destination_format = "CSV")


# Read the data directly from Cloud Storage into memory.
# NOTE: Alternatively you can `gsutil -m cp {survey_12453097_path}` to copy these files
#       to the Jupyter disk.
read_bq_export_from_workspace_bucket <- function(export_path) {
  col_types <- cols(survey = col_character(), question = col_character(), answer = col_character())
  bind_rows(
    map(system2('gsutil', args = c('ls', export_path), stdout = TRUE, stderr = TRUE),
        function(csv) {
          message(str_glue('Loading {csv}.'))
          chunk <- read_csv(pipe(str_glue('gsutil cat {csv}')), col_types = col_types, show_col_types = FALSE)
          if (is.null(col_types)) {
            col_types <- spec(chunk)
          }
          chunk
        }))
}
walking_df <- read_bq_export_from_workspace_bucket(survey_12453097_path)

dim(walking_df)

head(walking_df, 5)

# %% [code]
# This query represents dataset "divorced" for domain "survey" and was generated for All of Us Controlled Tier Dataset v7
dataset_41705489_survey_sql <- paste("
    SELECT
        answer.person_id,
        answer.question_concept_id,
        answer.question,
        answer.answer_concept_id,
        answer.answer  
    FROM
        `ds_survey` answer   
    WHERE
        (
            question_concept_id IN (1585711, 1585717, 1585723, 1585729)
        )  
        AND (
            answer.PERSON_ID IN (SELECT
                distinct person_id  
            FROM
                `cb_search_person` cb_search_person  
            WHERE
                cb_search_person.person_id IN (SELECT
                    criteria.person_id 
                FROM
                    (SELECT
                        DISTINCT person_id, entry_date, concept_id 
                    FROM
                        `cb_search_all_events` 
                    WHERE
                        (concept_id IN (1585892) 
                        AND is_standard = 0  
                        AND  value_source_concept_id IN (1585894) 
                        OR  concept_id IN (1332833) 
                        AND is_standard = 0  
                        AND  value_source_concept_id IN (1332924))) criteria ) )
        )", sep="")

# Formulate a Cloud Storage destination path for the data exported from BigQuery.
# NOTE: By default data exported multiple times on the same day will overwrite older copies.
#       But data exported on a different days will write to a new location so that historical
#       copies can be kept as the dataset definition is changed.
survey_41705489_path <- file.path(
  Sys.getenv("WORKSPACE_BUCKET"),
  "bq_exports",
  Sys.getenv("OWNER_EMAIL"),
  strftime(lubridate::now(), "%Y%m%d"),  # Comment out this line if you want the export to always overwrite.
  "survey_41705489",
  "survey_41705489_*.csv")
message(str_glue('The data will be written to {survey_41705489_path}. Use this path when reading ',
                 'the data into your notebooks in the future.'))

# Perform the query and export the dataset to Cloud Storage as CSV files.
# NOTE: You only need to run `bq_table_save` once. After that, you can
#       just read data from the CSVs in Cloud Storage.
bq_table_save(
  bq_dataset_query(Sys.getenv("WORKSPACE_CDR"), dataset_41705489_survey_sql, billing = Sys.getenv("GOOGLE_PROJECT")),
  survey_41705489_path,
  destination_format = "CSV")


# Read the data directly from Cloud Storage into memory.
# NOTE: Alternatively you can `gsutil -m cp {survey_41705489_path}` to copy these files
#       to the Jupyter disk.
read_bq_export_from_workspace_bucket <- function(export_path) {
  col_types <- cols(survey = col_character(), question = col_character(), answer = col_character())
  bind_rows(
    map(system2('gsutil', args = c('ls', export_path), stdout = TRUE, stderr = TRUE),
        function(csv) {
          message(str_glue('Loading {csv}.'))
          chunk <- read_csv(pipe(str_glue('gsutil cat {csv}')), col_types = col_types, show_col_types = FALSE)
          if (is.null(col_types)) {
            col_types <- spec(chunk)
          }
          chunk
        }))
}
divorced_df <- read_bq_export_from_workspace_bucket(survey_41705489_path)

dim(divorced_df)

head(divorced_df, 5)

# %% [code]
# This query represents dataset "endocrine_cancer" for domain "survey" and was generated for All of Us Controlled Tier Dataset v7
dataset_62690241_survey_sql <- paste("
    SELECT
        answer.person_id,
        answer.question_concept_id,
        answer.question,
        answer.answer_concept_id,
        answer.answer  
    FROM
        `ds_survey` answer   
    WHERE
        (
            question_concept_id IN (1585711, 1585717, 1585723, 1585729)
        )  
        AND (
            answer.PERSON_ID IN (SELECT
                distinct person_id  
            FROM
                `cb_search_person` cb_search_person  
            WHERE
                cb_search_person.person_id IN (SELECT
                    criteria.person_id 
                FROM
                    (SELECT
                        DISTINCT person_id, entry_date, concept_id 
                    FROM
                        `cb_search_all_events` 
                    WHERE
                        (concept_id IN (836832) 
                        AND is_standard = 0  
                        AND  value_source_concept_id IN (43528668))) criteria ) )
        )", sep="")

# Formulate a Cloud Storage destination path for the data exported from BigQuery.
# NOTE: By default data exported multiple times on the same day will overwrite older copies.
#       But data exported on a different days will write to a new location so that historical
#       copies can be kept as the dataset definition is changed.
survey_62690241_path <- file.path(
  Sys.getenv("WORKSPACE_BUCKET"),
  "bq_exports",
  Sys.getenv("OWNER_EMAIL"),
  strftime(lubridate::now(), "%Y%m%d"),  # Comment out this line if you want the export to always overwrite.
  "survey_62690241",
  "survey_62690241_*.csv")
message(str_glue('The data will be written to {survey_62690241_path}. Use this path when reading ',
                 'the data into your notebooks in the future.'))

# Perform the query and export the dataset to Cloud Storage as CSV files.
# NOTE: You only need to run `bq_table_save` once. After that, you can
#       just read data from the CSVs in Cloud Storage.
bq_table_save(
  bq_dataset_query(Sys.getenv("WORKSPACE_CDR"), dataset_62690241_survey_sql, billing = Sys.getenv("GOOGLE_PROJECT")),
  survey_62690241_path,
  destination_format = "CSV")


# Read the data directly from Cloud Storage into memory.
# NOTE: Alternatively you can `gsutil -m cp {survey_62690241_path}` to copy these files
#       to the Jupyter disk.
read_bq_export_from_workspace_bucket <- function(export_path) {
  col_types <- cols(survey = col_character(), question = col_character(), answer = col_character())
  bind_rows(
    map(system2('gsutil', args = c('ls', export_path), stdout = TRUE, stderr = TRUE),
        function(csv) {
          message(str_glue('Loading {csv}.'))
          chunk <- read_csv(pipe(str_glue('gsutil cat {csv}')), col_types = col_types, show_col_types = FALSE)
          if (is.null(col_types)) {
            col_types <- spec(chunk)
          }
          chunk
        }))
}
endocrine_df <- read_bq_export_from_workspace_bucket(survey_62690241_path)

dim(endocrine_df)

head(endocrine_df, 5)


# %% [code]
# This query represents dataset "endometrial_cancer" for domain "survey" and was generated for All of Us Controlled Tier Dataset v7
dataset_72325234_survey_sql <- paste("
    SELECT
        answer.person_id,
        answer.question_concept_id,
        answer.question,
        answer.answer_concept_id,
        answer.answer  
    FROM
        `ds_survey` answer   
    WHERE
        (
            question_concept_id IN (1585711, 1585717, 1585723, 1585729)
        )  
        AND (
            answer.PERSON_ID IN (SELECT
                distinct person_id  
            FROM
                `cb_search_person` cb_search_person  
            WHERE
                cb_search_person.person_id IN (SELECT
                    criteria.person_id 
                FROM
                    (SELECT
                        DISTINCT person_id, entry_date, concept_id 
                    FROM
                        `cb_search_all_events` 
                    WHERE
                        (concept_id IN (836833) 
                        AND is_standard = 0  
                        AND  value_source_concept_id IN (43528679))) criteria ) )
        )", sep="")

# Formulate a Cloud Storage destination path for the data exported from BigQuery.
# NOTE: By default data exported multiple times on the same day will overwrite older copies.
#       But data exported on a different days will write to a new location so that historical
#       copies can be kept as the dataset definition is changed.
survey_72325234_path <- file.path(
  Sys.getenv("WORKSPACE_BUCKET"),
  "bq_exports",
  Sys.getenv("OWNER_EMAIL"),
  strftime(lubridate::now(), "%Y%m%d"),  # Comment out this line if you want the export to always overwrite.
  "survey_72325234",
  "survey_72325234_*.csv")
message(str_glue('The data will be written to {survey_72325234_path}. Use this path when reading ',
                 'the data into your notebooks in the future.'))

# Perform the query and export the dataset to Cloud Storage as CSV files.
# NOTE: You only need to run `bq_table_save` once. After that, you can
#       just read data from the CSVs in Cloud Storage.
bq_table_save(
  bq_dataset_query(Sys.getenv("WORKSPACE_CDR"), dataset_72325234_survey_sql, billing = Sys.getenv("GOOGLE_PROJECT")),
  survey_72325234_path,
  destination_format = "CSV")


# Read the data directly from Cloud Storage into memory.
# NOTE: Alternatively you can `gsutil -m cp {survey_72325234_path}` to copy these files
#       to the Jupyter disk.
read_bq_export_from_workspace_bucket <- function(export_path) {
  col_types <- cols(survey = col_character(), question = col_character(), answer = col_character())
  bind_rows(
    map(system2('gsutil', args = c('ls', export_path), stdout = TRUE, stderr = TRUE),
        function(csv) {
          message(str_glue('Loading {csv}.'))
          chunk <- read_csv(pipe(str_glue('gsutil cat {csv}')), col_types = col_types, show_col_types = FALSE)
          if (is.null(col_types)) {
            col_types <- spec(chunk)
          }
          chunk
        }))
}
endometrial_df <- read_bq_export_from_workspace_bucket(survey_72325234_path)

dim(endometrial_df)

head(endometrial_df, 5)


# %% [code]
# This query represents dataset "esophageal_cancer" for domain "survey" and was generated for All of Us Controlled Tier Dataset v7
dataset_75484811_survey_sql <- paste("
    SELECT
        answer.person_id,
        answer.question_concept_id,
        answer.question,
        answer.answer_concept_id,
        answer.answer  
    FROM
        `ds_survey` answer   
    WHERE
        (
            question_concept_id IN (1585711, 1585717, 1585723, 1585729)
        )  
        AND (
            answer.PERSON_ID IN (SELECT
                distinct person_id  
            FROM
                `cb_search_person` cb_search_person  
            WHERE
                cb_search_person.person_id IN (SELECT
                    criteria.person_id 
                FROM
                    (SELECT
                        DISTINCT person_id, entry_date, concept_id 
                    FROM
                        `cb_search_all_events` 
                    WHERE
                        (concept_id IN (836774) 
                        AND is_standard = 0  
                        AND  value_source_concept_id IN (43528693))) criteria ) )
        )", sep="")

# Formulate a Cloud Storage destination path for the data exported from BigQuery.
# NOTE: By default data exported multiple times on the same day will overwrite older copies.
#       But data exported on a different days will write to a new location so that historical
#       copies can be kept as the dataset definition is changed.
survey_75484811_path <- file.path(
  Sys.getenv("WORKSPACE_BUCKET"),
  "bq_exports",
  Sys.getenv("OWNER_EMAIL"),
  strftime(lubridate::now(), "%Y%m%d"),  # Comment out this line if you want the export to always overwrite.
  "survey_75484811",
  "survey_75484811_*.csv")
message(str_glue('The data will be written to {survey_75484811_path}. Use this path when reading ',
                 'the data into your notebooks in the future.'))

# Perform the query and export the dataset to Cloud Storage as CSV files.
# NOTE: You only need to run `bq_table_save` once. After that, you can
#       just read data from the CSVs in Cloud Storage.
bq_table_save(
  bq_dataset_query(Sys.getenv("WORKSPACE_CDR"), dataset_75484811_survey_sql, billing = Sys.getenv("GOOGLE_PROJECT")),
  survey_75484811_path,
  destination_format = "CSV")


# Read the data directly from Cloud Storage into memory.
# NOTE: Alternatively you can `gsutil -m cp {survey_75484811_path}` to copy these files
#       to the Jupyter disk.
read_bq_export_from_workspace_bucket <- function(export_path) {
  col_types <- cols(survey = col_character(), question = col_character(), answer = col_character())
  bind_rows(
    map(system2('gsutil', args = c('ls', export_path), stdout = TRUE, stderr = TRUE),
        function(csv) {
          message(str_glue('Loading {csv}.'))
          chunk <- read_csv(pipe(str_glue('gsutil cat {csv}')), col_types = col_types, show_col_types = FALSE)
          if (is.null(col_types)) {
            col_types <- spec(chunk)
          }
          chunk
        }))
}
esophageal_df <- read_bq_export_from_workspace_bucket(survey_75484811_path)

dim(esophageal_df)

head(esophageal_df, 5)


# %% [code]
# This query represents dataset "eye_cancer" for domain "survey" and was generated for All of Us Controlled Tier Dataset v7
dataset_10915461_survey_sql <- paste("
    SELECT
        answer.person_id,
        answer.question_concept_id,
        answer.question,
        answer.answer_concept_id,
        answer.answer  
    FROM
        `ds_survey` answer   
    WHERE
        (
            question_concept_id IN (1585711, 1585717, 1585723, 1585729)
        )  
        AND (
            answer.PERSON_ID IN (SELECT
                distinct person_id  
            FROM
                `cb_search_person` cb_search_person  
            WHERE
                cb_search_person.person_id IN (SELECT
                    criteria.person_id 
                FROM
                    (SELECT
                        DISTINCT person_id, entry_date, concept_id 
                    FROM
                        `cb_search_all_events` 
                    WHERE
                        (concept_id IN (836775) 
                        AND is_standard = 0  
                        AND  value_source_concept_id IN (43528695))) criteria ) )
        )", sep="")

# Formulate a Cloud Storage destination path for the data exported from BigQuery.
# NOTE: By default data exported multiple times on the same day will overwrite older copies.
#       But data exported on a different days will write to a new location so that historical
#       copies can be kept as the dataset definition is changed.
survey_10915461_path <- file.path(
  Sys.getenv("WORKSPACE_BUCKET"),
  "bq_exports",
  Sys.getenv("OWNER_EMAIL"),
  strftime(lubridate::now(), "%Y%m%d"),  # Comment out this line if you want the export to always overwrite.
  "survey_10915461",
  "survey_10915461_*.csv")
message(str_glue('The data will be written to {survey_10915461_path}. Use this path when reading ',
                 'the data into your notebooks in the future.'))

# Perform the query and export the dataset to Cloud Storage as CSV files.
# NOTE: You only need to run `bq_table_save` once. After that, you can
#       just read data from the CSVs in Cloud Storage.
bq_table_save(
  bq_dataset_query(Sys.getenv("WORKSPACE_CDR"), dataset_10915461_survey_sql, billing = Sys.getenv("GOOGLE_PROJECT")),
  survey_10915461_path,
  destination_format = "CSV")


# Read the data directly from Cloud Storage into memory.
# NOTE: Alternatively you can `gsutil -m cp {survey_10915461_path}` to copy these files
#       to the Jupyter disk.
read_bq_export_from_workspace_bucket <- function(export_path) {
  col_types <- cols(survey = col_character(), question = col_character(), answer = col_character())
  bind_rows(
    map(system2('gsutil', args = c('ls', export_path), stdout = TRUE, stderr = TRUE),
        function(csv) {
          message(str_glue('Loading {csv}.'))
          chunk <- read_csv(pipe(str_glue('gsutil cat {csv}')), col_types = col_types, show_col_types = FALSE)
          if (is.null(col_types)) {
            col_types <- spec(chunk)
          }
          chunk
        }))
}
eye_df <- read_bq_export_from_workspace_bucket(survey_10915461_path)

dim(eye_df)

head(eye_df, 5)

# %% [code]
# This query represents dataset "gay" for domain "survey" and was generated for All of Us Controlled Tier Dataset v7
dataset_71502760_survey_sql <- paste("
    SELECT
        answer.person_id,
        answer.question_concept_id,
        answer.question,
        answer.answer_concept_id,
        answer.answer  
    FROM
        `ds_survey` answer   
    WHERE
        (
            question_concept_id IN (1585711, 1585717, 1585723, 1585729)
        )  
        AND (
            answer.PERSON_ID IN (SELECT
                distinct person_id  
            FROM
                `cb_search_person` cb_search_person  
            WHERE
                cb_search_person.person_id IN (SELECT
                    criteria.person_id 
                FROM
                    (SELECT
                        DISTINCT person_id, entry_date, concept_id 
                    FROM
                        `cb_search_all_events` 
                    WHERE
                        (concept_id IN (1585899) 
                        AND is_standard = 0  
                        AND  value_source_concept_id IN (1585901) 
                        OR  concept_id IN (1585899) 
                        AND is_standard = 0  
                        AND  value_source_concept_id IN (1585902))) criteria ) )
        )", sep="")

# Formulate a Cloud Storage destination path for the data exported from BigQuery.
# NOTE: By default data exported multiple times on the same day will overwrite older copies.
#       But data exported on a different days will write to a new location so that historical
#       copies can be kept as the dataset definition is changed.
survey_71502760_path <- file.path(
  Sys.getenv("WORKSPACE_BUCKET"),
  "bq_exports",
  Sys.getenv("OWNER_EMAIL"),
  strftime(lubridate::now(), "%Y%m%d"),  # Comment out this line if you want the export to always overwrite.
  "survey_71502760",
  "survey_71502760_*.csv")
message(str_glue('The data will be written to {survey_71502760_path}. Use this path when reading ',
                 'the data into your notebooks in the future.'))

# Perform the query and export the dataset to Cloud Storage as CSV files.
# NOTE: You only need to run `bq_table_save` once. After that, you can
#       just read data from the CSVs in Cloud Storage.
bq_table_save(
  bq_dataset_query(Sys.getenv("WORKSPACE_CDR"), dataset_71502760_survey_sql, billing = Sys.getenv("GOOGLE_PROJECT")),
  survey_71502760_path,
  destination_format = "CSV")


# Read the data directly from Cloud Storage into memory.
# NOTE: Alternatively you can `gsutil -m cp {survey_71502760_path}` to copy these files
#       to the Jupyter disk.
read_bq_export_from_workspace_bucket <- function(export_path) {
  col_types <- cols(survey = col_character(), question = col_character(), answer = col_character())
  bind_rows(
    map(system2('gsutil', args = c('ls', export_path), stdout = TRUE, stderr = TRUE),
        function(csv) {
          message(str_glue('Loading {csv}.'))
          chunk <- read_csv(pipe(str_glue('gsutil cat {csv}')), col_types = col_types, show_col_types = FALSE)
          if (is.null(col_types)) {
            col_types <- spec(chunk)
          }
          chunk
        }))
}
gay_df <- read_bq_export_from_workspace_bucket(survey_71502760_path)

dim(gay_df)

head(gay_df, 5)


# %% [code]
# This query represents dataset "head_neck_cancer" for domain "survey" and was generated for All of Us Controlled Tier Dataset v7
dataset_17265319_survey_sql <- paste("
    SELECT
        answer.person_id,
        answer.question_concept_id,
        answer.question,
        answer.answer_concept_id,
        answer.answer  
    FROM
        `ds_survey` answer   
    WHERE
        (
            question_concept_id IN (1585711, 1585717, 1585723, 1585729)
        )  
        AND (
            answer.PERSON_ID IN (SELECT
                distinct person_id  
            FROM
                `cb_search_person` cb_search_person  
            WHERE
                cb_search_person.person_id IN (SELECT
                    criteria.person_id 
                FROM
                    (SELECT
                        DISTINCT person_id, entry_date, concept_id 
                    FROM
                        `cb_search_all_events` 
                    WHERE
                        (concept_id IN (836834) 
                        AND is_standard = 0  
                        AND  value_source_concept_id IN (43528886))) criteria ) )
        )", sep="")

# Formulate a Cloud Storage destination path for the data exported from BigQuery.
# NOTE: By default data exported multiple times on the same day will overwrite older copies.
#       But data exported on a different days will write to a new location so that historical
#       copies can be kept as the dataset definition is changed.
survey_17265319_path <- file.path(
  Sys.getenv("WORKSPACE_BUCKET"),
  "bq_exports",
  Sys.getenv("OWNER_EMAIL"),
  strftime(lubridate::now(), "%Y%m%d"),  # Comment out this line if you want the export to always overwrite.
  "survey_17265319",
  "survey_17265319_*.csv")
message(str_glue('The data will be written to {survey_17265319_path}. Use this path when reading ',
                 'the data into your notebooks in the future.'))

# Perform the query and export the dataset to Cloud Storage as CSV files.
# NOTE: You only need to run `bq_table_save` once. After that, you can
#       just read data from the CSVs in Cloud Storage.
bq_table_save(
  bq_dataset_query(Sys.getenv("WORKSPACE_CDR"), dataset_17265319_survey_sql, billing = Sys.getenv("GOOGLE_PROJECT")),
  survey_17265319_path,
  destination_format = "CSV")


# Read the data directly from Cloud Storage into memory.
# NOTE: Alternatively you can `gsutil -m cp {survey_17265319_path}` to copy these files
#       to the Jupyter disk.
read_bq_export_from_workspace_bucket <- function(export_path) {
  col_types <- cols(survey = col_character(), question = col_character(), answer = col_character())
  bind_rows(
    map(system2('gsutil', args = c('ls', export_path), stdout = TRUE, stderr = TRUE),
        function(csv) {
          message(str_glue('Loading {csv}.'))
          chunk <- read_csv(pipe(str_glue('gsutil cat {csv}')), col_types = col_types, show_col_types = FALSE)
          if (is.null(col_types)) {
            col_types <- spec(chunk)
          }
          chunk
        }))
}
head_neck_df <- read_bq_export_from_workspace_bucket(survey_17265319_path)

dim(head_neck_df)

head(head_neck_df, 5)

# %% [code]
library(tidyverse)
library(bigrquery)
# This query represents dataset "hearing_impairment" for domain "survey" and was generated for All of Us Controlled Tier Dataset v7
dataset_77482876_survey_sql <- paste("
    SELECT
        answer.person_id,
        answer.question_concept_id,
        answer.question,
        answer.answer_concept_id,
        answer.answer  
    FROM
        `ds_survey` answer   
    WHERE
        (
            question_concept_id IN (1585711, 1585717, 1585723, 1585729)
        )  
        AND (
            answer.PERSON_ID IN (SELECT
                distinct person_id  
            FROM
                `cb_search_person` cb_search_person  
            WHERE
                cb_search_person.person_id IN (SELECT
                    criteria.person_id 
                FROM
                    (SELECT
                        DISTINCT person_id, entry_date, concept_id 
                    FROM
                        `cb_search_all_events` 
                    WHERE
                        (concept_id IN (903573) 
                        AND is_standard = 0  
                        AND  value_source_concept_id IN (903587) 
                        OR  concept_id IN (836825) 
                        AND is_standard = 0  
                        AND  value_source_concept_id IN (1384396))) criteria ) )
        )", sep="")

# Formulate a Cloud Storage destination path for the data exported from BigQuery.
# NOTE: By default data exported multiple times on the same day will overwrite older copies.
#       But data exported on a different days will write to a new location so that historical
#       copies can be kept as the dataset definition is changed.
survey_77482876_path <- file.path(
  Sys.getenv("WORKSPACE_BUCKET"),
  "bq_exports",
  Sys.getenv("OWNER_EMAIL"),
  strftime(lubridate::now(), "%Y%m%d"),  # Comment out this line if you want the export to always overwrite.
  "survey_77482876",
  "survey_77482876_*.csv")
message(str_glue('The data will be written to {survey_77482876_path}. Use this path when reading ',
                 'the data into your notebooks in the future.'))

# Perform the query and export the dataset to Cloud Storage as CSV files.
# NOTE: You only need to run `bq_table_save` once. After that, you can
#       just read data from the CSVs in Cloud Storage.
bq_table_save(
  bq_dataset_query(Sys.getenv("WORKSPACE_CDR"), dataset_77482876_survey_sql, billing = Sys.getenv("GOOGLE_PROJECT")),
  survey_77482876_path,
  destination_format = "CSV")


# Read the data directly from Cloud Storage into memory.
# NOTE: Alternatively you can `gsutil -m cp {survey_77482876_path}` to copy these files
#       to the Jupyter disk.
read_bq_export_from_workspace_bucket <- function(export_path) {
  col_types <- cols(survey = col_character(), question = col_character(), answer = col_character())
  bind_rows(
    map(system2('gsutil', args = c('ls', export_path), stdout = TRUE, stderr = TRUE),
        function(csv) {
          message(str_glue('Loading {csv}.'))
          chunk <- read_csv(pipe(str_glue('gsutil cat {csv}')), col_types = col_types, show_col_types = FALSE)
          if (is.null(col_types)) {
            col_types <- spec(chunk)
          }
          chunk
        }))
}
hearing_df <- read_bq_export_from_workspace_bucket(survey_77482876_path)

dim(hearing_df)

head(hearing_df, 5)


# %% [code]
# This query represents dataset "heart_attack" for domain "survey" and was generated for All of Us Controlled Tier Dataset v7
dataset_98331800_survey_sql <- paste("
    SELECT
        answer.person_id,
        answer.question_concept_id,
        answer.question,
        answer.answer_concept_id,
        answer.answer  
    FROM
        `ds_survey` answer   
    WHERE
        (
            question_concept_id IN (1585711, 1585717, 1585723, 1585729)
        )  
        AND (
            answer.PERSON_ID IN (SELECT
                distinct person_id  
            FROM
                `cb_search_person` cb_search_person  
            WHERE
                cb_search_person.person_id IN (SELECT
                    criteria.person_id 
                FROM
                    (SELECT
                        DISTINCT person_id, entry_date, concept_id 
                    FROM
                        `cb_search_all_events` 
                    WHERE
                        (concept_id IN (836786) 
                        AND is_standard = 0  
                        AND  value_source_concept_id IN (43528910))) criteria ) )
        )", sep="")

# Formulate a Cloud Storage destination path for the data exported from BigQuery.
# NOTE: By default data exported multiple times on the same day will overwrite older copies.
#       But data exported on a different days will write to a new location so that historical
#       copies can be kept as the dataset definition is changed.
survey_98331800_path <- file.path(
  Sys.getenv("WORKSPACE_BUCKET"),
  "bq_exports",
  Sys.getenv("OWNER_EMAIL"),
  strftime(lubridate::now(), "%Y%m%d"),  # Comment out this line if you want the export to always overwrite.
  "survey_98331800",
  "survey_98331800_*.csv")
message(str_glue('The data will be written to {survey_98331800_path}. Use this path when reading ',
                 'the data into your notebooks in the future.'))

# Perform the query and export the dataset to Cloud Storage as CSV files.
# NOTE: You only need to run `bq_table_save` once. After that, you can
#       just read data from the CSVs in Cloud Storage.
bq_table_save(
  bq_dataset_query(Sys.getenv("WORKSPACE_CDR"), dataset_98331800_survey_sql, billing = Sys.getenv("GOOGLE_PROJECT")),
  survey_98331800_path,
  destination_format = "CSV")


# Read the data directly from Cloud Storage into memory.
# NOTE: Alternatively you can `gsutil -m cp {survey_98331800_path}` to copy these files
#       to the Jupyter disk.
read_bq_export_from_workspace_bucket <- function(export_path) {
  col_types <- cols(survey = col_character(), question = col_character(), answer = col_character())
  bind_rows(
    map(system2('gsutil', args = c('ls', export_path), stdout = TRUE, stderr = TRUE),
        function(csv) {
          message(str_glue('Loading {csv}.'))
          chunk <- read_csv(pipe(str_glue('gsutil cat {csv}')), col_types = col_types, show_col_types = FALSE)
          if (is.null(col_types)) {
            col_types <- spec(chunk)
          }
          chunk
        }))
}
heart_df <- read_bq_export_from_workspace_bucket(survey_98331800_path)

dim(heart_df)

head(heart_df, 5)


# %% [code]
# This query represents dataset "multiracial" for domain "survey" and was generated for All of Us Controlled Tier Dataset v7
dataset_61471182_survey_sql <- paste("
    SELECT
        answer.person_id,
        answer.question_concept_id,
        answer.question,
        answer.answer_concept_id,
        answer.answer  
    FROM
        `ds_survey` answer   
    WHERE
        (
            question_concept_id IN (1585711, 1585717, 1585723, 1585729)
        )  
        AND (
            answer.PERSON_ID IN (SELECT
                distinct person_id  
            FROM
                `cb_search_person` cb_search_person  
            WHERE
                cb_search_person.person_id IN (SELECT
                    person_id 
                FROM
                    `person` p 
                WHERE
                    race_concept_id IN (2000000008) )  
            UNION
            DISTINCT SELECT
                distinct person_id  
            FROM
                `cb_search_person` cb_search_person  
            WHERE
                cb_search_person.person_id IN (SELECT
                    person_id 
                FROM
                    `person` p 
                WHERE
                    ethnicity_concept_id IN (38003563) ) 
                AND cb_search_person.person_id IN (SELECT
                    person_id 
                FROM
                    `person` p 
                WHERE
                    race_concept_id IN (8516, 8515, 38003615, 8557, 2000000008) ) )
        )", sep="")

# Formulate a Cloud Storage destination path for the data exported from BigQuery.
# NOTE: By default data exported multiple times on the same day will overwrite older copies.
#       But data exported on a different days will write to a new location so that historical
#       copies can be kept as the dataset definition is changed.
survey_61471182_path <- file.path(
  Sys.getenv("WORKSPACE_BUCKET"),
  "bq_exports",
  Sys.getenv("OWNER_EMAIL"),
  strftime(lubridate::now(), "%Y%m%d"),  # Comment out this line if you want the export to always overwrite.
  "survey_61471182",
  "survey_61471182_*.csv")
message(str_glue('The data will be written to {survey_61471182_path}. Use this path when reading ',
                 'the data into your notebooks in the future.'))

# Perform the query and export the dataset to Cloud Storage as CSV files.
# NOTE: You only need to run `bq_table_save` once. After that, you can
#       just read data from the CSVs in Cloud Storage.
bq_table_save(
  bq_dataset_query(Sys.getenv("WORKSPACE_CDR"), dataset_61471182_survey_sql, billing = Sys.getenv("GOOGLE_PROJECT")),
  survey_61471182_path,
  destination_format = "CSV")


# Read the data directly from Cloud Storage into memory.
# NOTE: Alternatively you can `gsutil -m cp {survey_61471182_path}` to copy these files
#       to the Jupyter disk.
read_bq_export_from_workspace_bucket <- function(export_path) {
  col_types <- cols(survey = col_character(), question = col_character(), answer = col_character())
  bind_rows(
    map(system2('gsutil', args = c('ls', export_path), stdout = TRUE, stderr = TRUE),
        function(csv) {
          message(str_glue('Loading {csv}.'))
          chunk <- read_csv(pipe(str_glue('gsutil cat {csv}')), col_types = col_types, show_col_types = FALSE)
          if (is.null(col_types)) {
            col_types <- spec(chunk)
          }
          chunk
        }))
}
multiracial_df <- read_bq_export_from_workspace_bucket(survey_61471182_path)

dim(multiracial_df)

head(multiracial_df, 5)

# %% [code]
# This query represents dataset "hispanic" for domain "survey" and was generated for All of Us Controlled Tier Dataset v7
dataset_55173657_survey_sql <- paste("
    SELECT
        answer.person_id,
        answer.question_concept_id,
        answer.question,
        answer.answer_concept_id,
        answer.answer  
    FROM
        `ds_survey` answer   
    WHERE
        (
            question_concept_id IN (1585711, 1585717, 1585723, 1585729)
        )  
        AND (
            answer.PERSON_ID IN (SELECT
                distinct person_id  
            FROM
                `cb_search_person` cb_search_person  
            WHERE
                cb_search_person.person_id IN (SELECT
                    person_id 
                FROM
                    `person` p 
                WHERE
                    ethnicity_concept_id IN (38003563) ) )
        )", sep="")

# Formulate a Cloud Storage destination path for the data exported from BigQuery.
# NOTE: By default data exported multiple times on the same day will overwrite older copies.
#       But data exported on a different days will write to a new location so that historical
#       copies can be kept as the dataset definition is changed.
survey_55173657_path <- file.path(
  Sys.getenv("WORKSPACE_BUCKET"),
  "bq_exports",
  Sys.getenv("OWNER_EMAIL"),
  strftime(lubridate::now(), "%Y%m%d"),  # Comment out this line if you want the export to always overwrite.
  "survey_55173657",
  "survey_55173657_*.csv")
message(str_glue('The data will be written to {survey_55173657_path}. Use this path when reading ',
                 'the data into your notebooks in the future.'))

# Perform the query and export the dataset to Cloud Storage as CSV files.
# NOTE: You only need to run `bq_table_save` once. After that, you can
#       just read data from the CSVs in Cloud Storage.
bq_table_save(
  bq_dataset_query(Sys.getenv("WORKSPACE_CDR"), dataset_55173657_survey_sql, billing = Sys.getenv("GOOGLE_PROJECT")),
  survey_55173657_path,
  destination_format = "CSV")


# Read the data directly from Cloud Storage into memory.
# NOTE: Alternatively you can `gsutil -m cp {survey_55173657_path}` to copy these files
#       to the Jupyter disk.
read_bq_export_from_workspace_bucket <- function(export_path) {
  col_types <- cols(survey = col_character(), question = col_character(), answer = col_character())
  bind_rows(
    map(system2('gsutil', args = c('ls', export_path), stdout = TRUE, stderr = TRUE),
        function(csv) {
          message(str_glue('Loading {csv}.'))
          chunk <- read_csv(pipe(str_glue('gsutil cat {csv}')), col_types = col_types, show_col_types = FALSE)
          if (is.null(col_types)) {
            col_types <- spec(chunk)
          }
          chunk
        }))
}
hispanic_df <- read_bq_export_from_workspace_bucket(survey_55173657_path)

dim(hispanic_df)

head(hispanic_df, 5)

# %% [code]
# This query represents dataset "intersex" for domain "survey" and was generated for All of Us Controlled Tier Dataset v7
dataset_40845031_survey_sql <- paste("
    SELECT
        answer.person_id,
        answer.question_concept_id,
        answer.question,
        answer.answer_concept_id,
        answer.answer  
    FROM
        `ds_survey` answer   
    WHERE
        (
            question_concept_id IN (1585711, 1585717, 1585723, 1585729)
        )  
        AND (
            answer.PERSON_ID IN (SELECT
                distinct person_id  
            FROM
                `cb_search_person` cb_search_person  
            WHERE
                cb_search_person.person_id IN (SELECT
                    criteria.person_id 
                FROM
                    (SELECT
                        DISTINCT person_id, entry_date, concept_id 
                    FROM
                        `cb_search_all_events` 
                    WHERE
                        (concept_id IN (1585845) 
                        AND is_standard = 0  
                        AND  value_source_concept_id IN (1585848) 
                        OR  concept_id IN (1585845) 
                        AND is_standard = 0  
                        AND  value_source_concept_id IN (1585849))) criteria ) )
        )", sep="")

# Formulate a Cloud Storage destination path for the data exported from BigQuery.
# NOTE: By default data exported multiple times on the same day will overwrite older copies.
#       But data exported on a different days will write to a new location so that historical
#       copies can be kept as the dataset definition is changed.
survey_40845031_path <- file.path(
  Sys.getenv("WORKSPACE_BUCKET"),
  "bq_exports",
  Sys.getenv("OWNER_EMAIL"),
  strftime(lubridate::now(), "%Y%m%d"),  # Comment out this line if you want the export to always overwrite.
  "survey_40845031",
  "survey_40845031_*.csv")
message(str_glue('The data will be written to {survey_40845031_path}. Use this path when reading ',
                 'the data into your notebooks in the future.'))

# Perform the query and export the dataset to Cloud Storage as CSV files.
# NOTE: You only need to run `bq_table_save` once. After that, you can
#       just read data from the CSVs in Cloud Storage.
bq_table_save(
  bq_dataset_query(Sys.getenv("WORKSPACE_CDR"), dataset_40845031_survey_sql, billing = Sys.getenv("GOOGLE_PROJECT")),
  survey_40845031_path,
  destination_format = "CSV")


# Read the data directly from Cloud Storage into memory.
# NOTE: Alternatively you can `gsutil -m cp {survey_40845031_path}` to copy these files
#       to the Jupyter disk.
read_bq_export_from_workspace_bucket <- function(export_path) {
  col_types <- cols(survey = col_character(), question = col_character(), answer = col_character())
  bind_rows(
    map(system2('gsutil', args = c('ls', export_path), stdout = TRUE, stderr = TRUE),
        function(csv) {
          message(str_glue('Loading {csv}.'))
          chunk <- read_csv(pipe(str_glue('gsutil cat {csv}')), col_types = col_types, show_col_types = FALSE)
          if (is.null(col_types)) {
            col_types <- spec(chunk)
          }
          chunk
        }))
}
intersex_df <- read_bq_export_from_workspace_bucket(survey_40845031_path)

dim(intersex_df)

head(intersex_df, 5)

# %% [code]
# This query represents dataset "kidney_cancer" for domain "survey" and was generated for All of Us Controlled Tier Dataset v7
dataset_44613244_survey_sql <- paste("
    SELECT
        answer.person_id,
        answer.question_concept_id,
        answer.question,
        answer.answer_concept_id,
        answer.answer  
    FROM
        `ds_survey` answer   
    WHERE
        (
            question_concept_id IN (1585711, 1585717, 1585723, 1585729)
        )  
        AND (
            answer.PERSON_ID IN (SELECT
                distinct person_id  
            FROM
                `cb_search_person` cb_search_person  
            WHERE
                cb_search_person.person_id IN (SELECT
                    criteria.person_id 
                FROM
                    (SELECT
                        DISTINCT person_id, entry_date, concept_id 
                    FROM
                        `cb_search_all_events` 
                    WHERE
                        (concept_id IN (836776) 
                        AND is_standard = 0  
                        AND  value_source_concept_id IN (43529136))) criteria ) )
        )", sep="")

# Formulate a Cloud Storage destination path for the data exported from BigQuery.
# NOTE: By default data exported multiple times on the same day will overwrite older copies.
#       But data exported on a different days will write to a new location so that historical
#       copies can be kept as the dataset definition is changed.
survey_44613244_path <- file.path(
  Sys.getenv("WORKSPACE_BUCKET"),
  "bq_exports",
  Sys.getenv("OWNER_EMAIL"),
  strftime(lubridate::now(), "%Y%m%d"),  # Comment out this line if you want the export to always overwrite.
  "survey_44613244",
  "survey_44613244_*.csv")
message(str_glue('The data will be written to {survey_44613244_path}. Use this path when reading ',
                 'the data into your notebooks in the future.'))

# Perform the query and export the dataset to Cloud Storage as CSV files.
# NOTE: You only need to run `bq_table_save` once. After that, you can
#       just read data from the CSVs in Cloud Storage.
bq_table_save(
  bq_dataset_query(Sys.getenv("WORKSPACE_CDR"), dataset_44613244_survey_sql, billing = Sys.getenv("GOOGLE_PROJECT")),
  survey_44613244_path,
  destination_format = "CSV")


# Read the data directly from Cloud Storage into memory.
# NOTE: Alternatively you can `gsutil -m cp {survey_44613244_path}` to copy these files
#       to the Jupyter disk.
read_bq_export_from_workspace_bucket <- function(export_path) {
  col_types <- cols(survey = col_character(), question = col_character(), answer = col_character())
  bind_rows(
    map(system2('gsutil', args = c('ls', export_path), stdout = TRUE, stderr = TRUE),
        function(csv) {
          message(str_glue('Loading {csv}.'))
          chunk <- read_csv(pipe(str_glue('gsutil cat {csv}')), col_types = col_types, show_col_types = FALSE)
          if (is.null(col_types)) {
            col_types <- spec(chunk)
          }
          chunk
        }))
}
kidney_df <- read_bq_export_from_workspace_bucket(survey_44613244_path)

dim(kidney_df)

head(kidney_df, 5)

# %% [code]
# This query represents dataset "low_educational_attainment" for domain "survey" and was generated for All of Us Controlled Tier Dataset v7
dataset_87647063_survey_sql <- paste("
    SELECT
        answer.person_id,
        answer.question_concept_id,
        answer.question,
        answer.answer_concept_id,
        answer.answer  
    FROM
        `ds_survey` answer   
    WHERE
        (
            question_concept_id IN (1585711, 1585717, 1585723, 1585729)
        )  
        AND (
            answer.PERSON_ID IN (SELECT
                distinct person_id  
            FROM
                `cb_search_person` cb_search_person  
            WHERE
                cb_search_person.person_id IN (SELECT
                    criteria.person_id 
                FROM
                    (SELECT
                        DISTINCT person_id, entry_date, concept_id 
                    FROM
                        `cb_search_all_events` 
                    WHERE
                        (concept_id IN (1585940) 
                        AND is_standard = 0  
                        AND  value_source_concept_id IN (1585941) 
                        OR  concept_id IN (1585940) 
                        AND is_standard = 0  
                        AND  value_source_concept_id IN (1585942) 
                        OR  concept_id IN (1585940) 
                        AND is_standard = 0  
                        AND  value_source_concept_id IN (1585943) 
                        OR  concept_id IN (1585940) 
                        AND is_standard = 0  
                        AND  value_source_concept_id IN (1585944))) criteria ) )
        )", sep="")

# Formulate a Cloud Storage destination path for the data exported from BigQuery.
# NOTE: By default data exported multiple times on the same day will overwrite older copies.
#       But data exported on a different days will write to a new location so that historical
#       copies can be kept as the dataset definition is changed.
survey_87647063_path <- file.path(
  Sys.getenv("WORKSPACE_BUCKET"),
  "bq_exports",
  Sys.getenv("OWNER_EMAIL"),
  strftime(lubridate::now(), "%Y%m%d"),  # Comment out this line if you want the export to always overwrite.
  "survey_87647063",
  "survey_87647063_*.csv")
message(str_glue('The data will be written to {survey_87647063_path}. Use this path when reading ',
                 'the data into your notebooks in the future.'))

# Perform the query and export the dataset to Cloud Storage as CSV files.
# NOTE: You only need to run `bq_table_save` once. After that, you can
#       just read data from the CSVs in Cloud Storage.
bq_table_save(
  bq_dataset_query(Sys.getenv("WORKSPACE_CDR"), dataset_87647063_survey_sql, billing = Sys.getenv("GOOGLE_PROJECT")),
  survey_87647063_path,
  destination_format = "CSV")


# Read the data directly from Cloud Storage into memory.
# NOTE: Alternatively you can `gsutil -m cp {survey_87647063_path}` to copy these files
#       to the Jupyter disk.
read_bq_export_from_workspace_bucket <- function(export_path) {
  col_types <- cols(survey = col_character(), question = col_character(), answer = col_character())
  bind_rows(
    map(system2('gsutil', args = c('ls', export_path), stdout = TRUE, stderr = TRUE),
        function(csv) {
          message(str_glue('Loading {csv}.'))
          chunk <- read_csv(pipe(str_glue('gsutil cat {csv}')), col_types = col_types, show_col_types = FALSE)
          if (is.null(col_types)) {
            col_types <- spec(chunk)
          }
          chunk
        }))
}
education_df <- read_bq_export_from_workspace_bucket(survey_87647063_path)

dim(education_df)

head(education_df, 5)

# %% [code]
library(tidyverse)
library(bigrquery)

# This query represents dataset "low_income" for domain "survey" and was generated for All of Us Controlled Tier Dataset v7
dataset_51777796_survey_sql <- paste("
    SELECT
        answer.person_id,
        answer.question_concept_id,
        answer.question,
        answer.answer_concept_id,
        answer.answer  
    FROM
        `ds_survey` answer   
    WHERE
        (
            question_concept_id IN (1585711, 1585717, 1585723, 1585729)
        )  
        AND (
            answer.PERSON_ID IN (SELECT
                distinct person_id  
            FROM
                `cb_search_person` cb_search_person  
            WHERE
                cb_search_person.person_id IN (SELECT
                    criteria.person_id 
                FROM
                    (SELECT
                        DISTINCT person_id, entry_date, concept_id 
                    FROM
                        `cb_search_all_events` 
                    WHERE
                        (concept_id IN (1585375) 
                        AND is_standard = 0  
                        AND  value_source_concept_id IN (1585376) 
                        OR  concept_id IN (1585375) 
                        AND is_standard = 0  
                        AND  value_source_concept_id IN (1585377))) criteria ) )
        )", sep="")

# Formulate a Cloud Storage destination path for the data exported from BigQuery.
# NOTE: By default data exported multiple times on the same day will overwrite older copies.
#       But data exported on a different days will write to a new location so that historical
#       copies can be kept as the dataset definition is changed.
survey_51777796_path <- file.path(
  Sys.getenv("WORKSPACE_BUCKET"),
  "bq_exports",
  Sys.getenv("OWNER_EMAIL"),
  strftime(lubridate::now(), "%Y%m%d"),  # Comment out this line if you want the export to always overwrite.
  "survey_51777796",
  "survey_51777796_*.csv")
message(str_glue('The data will be written to {survey_51777796_path}. Use this path when reading ',
                 'the data into your notebooks in the future.'))

# Perform the query and export the dataset to Cloud Storage as CSV files.
# NOTE: You only need to run `bq_table_save` once. After that, you can
#       just read data from the CSVs in Cloud Storage.
bq_table_save(
  bq_dataset_query(Sys.getenv("WORKSPACE_CDR"), dataset_51777796_survey_sql, billing = Sys.getenv("GOOGLE_PROJECT")),
  survey_51777796_path,
  destination_format = "CSV")


# Read the data directly from Cloud Storage into memory.
# NOTE: Alternatively you can `gsutil -m cp {survey_51777796_path}` to copy these files
#       to the Jupyter disk.
read_bq_export_from_workspace_bucket <- function(export_path) {
  col_types <- cols(survey = col_character(), question = col_character(), answer = col_character())
  bind_rows(
    map(system2('gsutil', args = c('ls', export_path), stdout = TRUE, stderr = TRUE),
        function(csv) {
          message(str_glue('Loading {csv}.'))
          chunk <- read_csv(pipe(str_glue('gsutil cat {csv}')), col_types = col_types, show_col_types = FALSE)
          if (is.null(col_types)) {
            col_types <- spec(chunk)
          }
          chunk
        }))
}
income_df <- read_bq_export_from_workspace_bucket(survey_51777796_path)

dim(income_df)

head(income_df, 5)

# %% [code]
library(tidyverse)
library(bigrquery)

# This query represents dataset "lung_cancer" for domain "survey" and was generated for All of Us Controlled Tier Dataset v7
dataset_60130843_survey_sql <- paste("
    SELECT
        answer.person_id,
        answer.question_concept_id,
        answer.question,
        answer.answer_concept_id,
        answer.answer  
    FROM
        `ds_survey` answer   
    WHERE
        (
            question_concept_id IN (1585711, 1585717, 1585723, 1585729)
        )  
        AND (
            answer.PERSON_ID IN (SELECT
                distinct person_id  
            FROM
                `cb_search_person` cb_search_person  
            WHERE
                cb_search_person.person_id IN (SELECT
                    criteria.person_id 
                FROM
                    (SELECT
                        DISTINCT person_id, entry_date, concept_id 
                    FROM
                        `cb_search_all_events` 
                    WHERE
                        (concept_id IN (836777) 
                        AND is_standard = 0  
                        AND  value_source_concept_id IN (43529184))) criteria ) )
        )", sep="")

# Formulate a Cloud Storage destination path for the data exported from BigQuery.
# NOTE: By default data exported multiple times on the same day will overwrite older copies.
#       But data exported on a different days will write to a new location so that historical
#       copies can be kept as the dataset definition is changed.
survey_60130843_path <- file.path(
  Sys.getenv("WORKSPACE_BUCKET"),
  "bq_exports",
  Sys.getenv("OWNER_EMAIL"),
  strftime(lubridate::now(), "%Y%m%d"),  # Comment out this line if you want the export to always overwrite.
  "survey_60130843",
  "survey_60130843_*.csv")
message(str_glue('The data will be written to {survey_60130843_path}. Use this path when reading ',
                 'the data into your notebooks in the future.'))

# Perform the query and export the dataset to Cloud Storage as CSV files.
# NOTE: You only need to run `bq_table_save` once. After that, you can
#       just read data from the CSVs in Cloud Storage.
bq_table_save(
  bq_dataset_query(Sys.getenv("WORKSPACE_CDR"), dataset_60130843_survey_sql, billing = Sys.getenv("GOOGLE_PROJECT")),
  survey_60130843_path,
  destination_format = "CSV")


# Read the data directly from Cloud Storage into memory.
# NOTE: Alternatively you can `gsutil -m cp {survey_60130843_path}` to copy these files
#       to the Jupyter disk.
read_bq_export_from_workspace_bucket <- function(export_path) {
  col_types <- cols(survey = col_character(), question = col_character(), answer = col_character())
  bind_rows(
    map(system2('gsutil', args = c('ls', export_path), stdout = TRUE, stderr = TRUE),
        function(csv) {
          message(str_glue('Loading {csv}.'))
          chunk <- read_csv(pipe(str_glue('gsutil cat {csv}')), col_types = col_types, show_col_types = FALSE)
          if (is.null(col_types)) {
            col_types <- spec(chunk)
          }
          chunk
        }))
}
lung_df <- read_bq_export_from_workspace_bucket(survey_60130843_path)

dim(lung_df)

head(lung_df, 5)

# %% [code]
# This query represents dataset "no_race" for domain "survey" and was generated for All of Us Controlled Tier Dataset v7
dataset_36526878_survey_sql <- paste("
    SELECT
        answer.person_id,
        answer.question_concept_id,
        answer.question,
        answer.answer_concept_id,
        answer.answer  
    FROM
        `ds_survey` answer   
    WHERE
        (
            question_concept_id IN (1585711, 1585717, 1585723, 1585729)
        )  
        AND (
            answer.PERSON_ID IN (SELECT
                distinct person_id  
            FROM
                `cb_search_person` cb_search_person  
            WHERE
                cb_search_person.person_id IN (SELECT
                    person_id 
                FROM
                    `person` p 
                WHERE
                    race_concept_id IN (2100000001, 1177221) ) 
                AND cb_search_person.person_id IN (SELECT
                    person_id 
                FROM
                    `person` p 
                WHERE
                    ethnicity_concept_id IN (903079, 903096) ) )
        )", sep="")

# Formulate a Cloud Storage destination path for the data exported from BigQuery.
# NOTE: By default data exported multiple times on the same day will overwrite older copies.
#       But data exported on a different days will write to a new location so that historical
#       copies can be kept as the dataset definition is changed.
survey_36526878_path <- file.path(
  Sys.getenv("WORKSPACE_BUCKET"),
  "bq_exports",
  Sys.getenv("OWNER_EMAIL"),
  strftime(lubridate::now(), "%Y%m%d"),  # Comment out this line if you want the export to always overwrite.
  "survey_36526878",
  "survey_36526878_*.csv")
message(str_glue('The data will be written to {survey_36526878_path}. Use this path when reading ',
                 'the data into your notebooks in the future.'))

# Perform the query and export the dataset to Cloud Storage as CSV files.
# NOTE: You only need to run `bq_table_save` once. After that, you can
#       just read data from the CSVs in Cloud Storage.
bq_table_save(
  bq_dataset_query(Sys.getenv("WORKSPACE_CDR"), dataset_36526878_survey_sql, billing = Sys.getenv("GOOGLE_PROJECT")),
  survey_36526878_path,
  destination_format = "CSV")


# Read the data directly from Cloud Storage into memory.
# NOTE: Alternatively you can `gsutil -m cp {survey_36526878_path}` to copy these files
#       to the Jupyter disk.
read_bq_export_from_workspace_bucket <- function(export_path) {
  col_types <- cols(survey = col_character(), question = col_character(), answer = col_character())
  bind_rows(
    map(system2('gsutil', args = c('ls', export_path), stdout = TRUE, stderr = TRUE),
        function(csv) {
          message(str_glue('Loading {csv}.'))
          chunk <- read_csv(pipe(str_glue('gsutil cat {csv}')), col_types = col_types, show_col_types = FALSE)
          if (is.null(col_types)) {
            col_types <- spec(chunk)
          }
          chunk
        }))
}
no_race_df <- read_bq_export_from_workspace_bucket(survey_36526878_path)

dim(no_race_df)

head(no_race_df, 5)


# %% [code]
# This query represents dataset "no_stigmas" for domain "survey" and was generated for All of Us Controlled Tier Dataset v7
dataset_93783888_survey_sql <- paste("
    SELECT
        answer.person_id,
        answer.question_concept_id,
        answer.question,
        answer.answer_concept_id,
        answer.answer  
    FROM
        `ds_survey` answer   
    WHERE
        (
            question_concept_id IN (1585711, 1585717, 1585723, 1585729)
        )  
        AND (
            answer.PERSON_ID IN (SELECT
                distinct person_id  
            FROM
                `cb_search_person` cb_search_person  
            WHERE
                cb_search_person.person_id IN (SELECT
                    person_id 
                FROM
                    `person` p 
                WHERE
                    race_concept_id IN (8527) ) 
                AND cb_search_person.person_id NOT IN (SELECT
                    person_id 
                FROM
                    `person` p 
                WHERE
                    ethnicity_concept_id IN (38003563, 903096, 903079) ) 
                AND cb_search_person.person_id NOT IN (SELECT
                    criteria.person_id 
                FROM
                    (SELECT
                        DISTINCT person_id, entry_date, concept_id 
                    FROM
                        `cb_search_all_events` 
                    WHERE
                        (concept_id IN (836827) 
                        AND is_standard = 0  
                        AND  value_source_concept_id IN (1384600) 
                        OR  concept_id IN (1586213) 
                        AND is_standard = 0  
                        AND  value_source_concept_id IN (1586217))) criteria ) 
                AND cb_search_person.person_id NOT IN (SELECT
                    criteria.person_id 
                FROM
                    (SELECT
                        DISTINCT person_id, entry_date, concept_id 
                    FROM
                        `cb_search_all_events` 
                    WHERE
                        (concept_id IN (1585838) 
                        AND is_standard = 0  
                        AND  value_source_concept_id IN (1585841) 
                        OR  concept_id IN (1585838) 
                        AND is_standard = 0  
                        AND  value_source_concept_id IN (1585842) 
                        OR  concept_id IN (1585838) 
                        AND is_standard = 0  
                        AND  value_source_concept_id IN (1585843) 
                        OR  concept_id IN (1585838) 
                        AND is_standard = 0  
                        AND  value_source_concept_id IN (903079) 
                        OR  concept_id IN (1585838) 
                        AND is_standard = 0  
                        AND  value_source_concept_id IN (903096))) criteria 
                UNION
                DISTINCT SELECT
                    criteria.person_id 
                FROM
                    (SELECT
                        DISTINCT person_id, entry_date, concept_id 
                    FROM
                        `cb_search_all_events` 
                    WHERE
                        (concept_id IN (836802) 
                        AND is_standard = 0  
                        AND  value_source_concept_id IN (1384458))) criteria 
                UNION
                DISTINCT SELECT
                    criteria.person_id 
                FROM
                    (SELECT
                        DISTINCT person_id, entry_date, concept_id 
                    FROM
                        `cb_search_all_events` 
                    WHERE
                        (concept_id IN (903578) 
                        AND is_standard = 0  
                        AND  value_source_concept_id IN (903608))) criteria 
                UNION
                DISTINCT SELECT
                    criteria.person_id 
                FROM
                    (SELECT
                        DISTINCT person_id, entry_date, concept_id 
                    FROM
                        `cb_search_all_events` 
                    WHERE
                        (concept_id IN (903576) 
                        AND is_standard = 0  
                        AND  value_source_concept_id IN (903602) 
                        OR  concept_id IN (1585741) 
                        AND is_standard = 0  
                        AND  value_source_concept_id IN (1585746))) criteria ) 
                AND cb_search_person.person_id NOT IN (SELECT
                    criteria.person_id 
                FROM
                    (SELECT
                        DISTINCT person_id, entry_date, concept_id 
                    FROM
                        `cb_search_all_events` 
                    WHERE
                        (concept_id IN (836803) 
                        AND is_standard = 0  
                        AND  value_source_concept_id IN (1384669))) criteria ) 
                AND cb_search_person.person_id NOT IN (SELECT
                    criteria.person_id 
                FROM
                    (SELECT
                        DISTINCT person_id, entry_date, concept_id 
                    FROM
                        `cb_search_all_events` 
                    WHERE
                        (concept_id IN (836772) 
                        AND is_standard = 0  
                        AND  value_source_concept_id IN (43528500) 
                        OR  concept_id IN (836781) 
                        AND is_standard = 0  
                        AND  value_source_concept_id IN (43529817) 
                        OR  concept_id IN (836777) 
                        AND is_standard = 0  
                        AND  value_source_concept_id IN (43529184) 
                        OR  concept_id IN (836831) 
                        AND is_standard = 0  
                        AND  value_source_concept_id IN (43528565) 
                        OR  concept_id IN (836780) 
                        AND is_standard = 0  
                        AND  value_source_concept_id IN (43529733) 
                        OR  concept_id IN (836835) 
                        AND is_standard = 0  
                        AND  value_source_concept_id IN (43529624) 
                        OR  concept_id IN (836769) 
                        AND is_standard = 0  
                        AND  value_source_concept_id IN (1384404) 
                        OR  concept_id IN (836773) 
                        AND is_standard = 0  
                        AND  value_source_concept_id IN (43528539) 
                        OR  concept_id IN (836779) 
                        AND is_standard = 0  
                        AND  value_source_concept_id IN (43529684) 
                        OR  concept_id IN (836778) 
                        AND is_standard = 0  
                        AND  value_source_concept_id IN (1384488) 
                        OR  concept_id IN (836771) 
                        AND is_standard = 0  
                        AND  value_source_concept_id IN (43528492) 
                        OR  concept_id IN (836782) 
                        AND is_standard = 0  
                        AND  value_source_concept_id IN (43529866) 
                        OR  concept_id IN (836770) 
                        AND is_standard = 0  
                        AND  value_source_concept_id IN (43528480) 
                        OR  concept_id IN (836768) 
                        AND is_standard = 0  
                        AND  value_source_concept_id IN (43528472) 
                        OR  concept_id IN (836783) 
                        AND is_standard = 0  
                        AND  value_source_concept_id IN (43529909) 
                        OR  concept_id IN (836776) 
                        AND is_standard = 0  
                        AND  value_source_concept_id IN (43529136) 
                        OR  concept_id IN (836834) 
                        AND is_standard = 0  
                        AND  value_source_concept_id IN (43528886) 
                        OR  concept_id IN (836774) 
                        AND is_standard = 0  
                        AND  value_source_concept_id IN (43528693) 
                        OR  concept_id IN (836833) 
                        AND is_standard = 0  
                        AND  value_source_concept_id IN (43528679) 
                        OR  concept_id IN (836832) 
                        AND is_standard = 0  
                        AND  value_source_concept_id IN (43528668) 
                        OR  concept_id IN (836775) 
                        AND is_standard = 0  
                        AND  value_source_concept_id IN (43528695))) criteria ) 
                AND cb_search_person.person_id NOT IN (SELECT
                    criteria.person_id 
                FROM
                    (SELECT
                        DISTINCT person_id, entry_date, concept_id 
                    FROM
                        `cb_search_all_events` 
                    WHERE
                        (concept_id IN (1740561) 
                        AND is_standard = 0  
                        AND  value_source_concept_id IN (43528474))) criteria ) 
                AND cb_search_person.person_id NOT IN (SELECT
                    criteria.person_id 
                FROM
                    (SELECT
                        DISTINCT person_id, entry_date, concept_id 
                    FROM
                        `cb_search_all_events` 
                    WHERE
                        (concept_id IN (903573) 
                        AND is_standard = 0  
                        AND  value_source_concept_id IN (903587) 
                        OR  concept_id IN (836825) 
                        AND is_standard = 0  
                        AND  value_source_concept_id IN (1384396))) criteria ) 
                AND cb_search_person.person_id NOT IN (SELECT
                    criteria.person_id 
                FROM
                    (SELECT
                        DISTINCT person_id, entry_date, concept_id 
                    FROM
                        `cb_search_all_events` 
                    WHERE
                        (concept_id IN (836804) 
                        AND is_standard = 0  
                        AND  value_source_concept_id IN (1384656) 
                        OR  concept_id IN (836804) 
                        AND is_standard = 0  
                        AND  value_source_concept_id IN (903096))) criteria ) 
                AND cb_search_person.person_id NOT IN (SELECT
                    criteria.person_id 
                FROM
                    (SELECT
                        DISTINCT person_id, entry_date, concept_id 
                    FROM
                        `cb_search_all_events` 
                    WHERE
                        (concept_id IN (903575) 
                        AND is_standard = 0  
                        AND  value_source_concept_id IN (903599))) criteria 
                UNION
                DISTINCT SELECT
                    criteria.person_id 
                FROM
                    (SELECT
                        DISTINCT person_id, entry_date, concept_id 
                    FROM
                        `cb_search_all_events` 
                    WHERE
                        (concept_id IN (903577) 
                        AND is_standard = 0  
                        AND  value_source_concept_id IN (903605))) criteria ) 
                AND cb_search_person.person_id NOT IN (SELECT
                    criteria.person_id 
                FROM
                    (SELECT
                        DISTINCT person_id, entry_date, concept_id 
                    FROM
                        `cb_search_all_events` 
                    WHERE
                        (concept_id IN (1585892) 
                        AND is_standard = 0  
                        AND  value_source_concept_id IN (1585894) 
                        OR  concept_id IN (1332833) 
                        AND is_standard = 0  
                        AND  value_source_concept_id IN (1332924))) criteria ) 
                AND cb_search_person.person_id NOT IN (SELECT
                    criteria.person_id 
                FROM
                    (SELECT
                        DISTINCT person_id, entry_date, concept_id 
                    FROM
                        `cb_search_all_events` 
                    WHERE
                        (concept_id IN (836786) 
                        AND is_standard = 0  
                        AND  value_source_concept_id IN (43528910))) criteria ) 
                AND cb_search_person.person_id NOT IN (SELECT
                    criteria.person_id 
                FROM
                    (SELECT
                        DISTINCT person_id, entry_date, concept_id 
                    FROM
                        `cb_search_all_events` 
                    WHERE
                        (concept_id IN (1585845) 
                        AND is_standard = 0  
                        AND  value_source_concept_id IN (1585848) 
                        OR  concept_id IN (1585845) 
                        AND is_standard = 0  
                        AND  value_source_concept_id IN (1585849) 
                        OR  concept_id IN (1585845) 
                        AND is_standard = 0  
                        AND  value_source_concept_id IN (903079) 
                        OR  concept_id IN (1585845) 
                        AND is_standard = 0  
                        AND  value_source_concept_id IN (903096))) criteria ) 
                AND cb_search_person.person_id NOT IN (SELECT
                    criteria.person_id 
                FROM
                    (SELECT
                        DISTINCT person_id, entry_date, concept_id 
                    FROM
                        `cb_search_all_events` 
                    WHERE
                        (concept_id IN (1585940) 
                        AND is_standard = 0  
                        AND  value_source_concept_id IN (1585941) 
                        OR  concept_id IN (1585940) 
                        AND is_standard = 0  
                        AND  value_source_concept_id IN (1585942) 
                        OR  concept_id IN (1585940) 
                        AND is_standard = 0  
                        AND  value_source_concept_id IN (1585943) 
                        OR  concept_id IN (1585940) 
                        AND is_standard = 0  
                        AND  value_source_concept_id IN (1585944))) criteria ) 
                AND cb_search_person.person_id NOT IN (SELECT
                    criteria.person_id 
                FROM
                    (SELECT
                        DISTINCT person_id, entry_date, concept_id 
                    FROM
                        `cb_search_all_events` 
                    WHERE
                        (concept_id IN (1585375) 
                        AND is_standard = 0  
                        AND  value_source_concept_id IN (1585376) 
                        OR  concept_id IN (1585375) 
                        AND is_standard = 0  
                        AND  value_source_concept_id IN (1585377))) criteria ) 
                AND cb_search_person.person_id NOT IN (SELECT
                    criteria.person_id 
                FROM
                    (SELECT
                        DISTINCT person_id, entry_date, concept_id 
                    FROM
                        `cb_search_all_events` 
                    WHERE
                        (concept_id IN (1585952) 
                        AND is_standard = 0  
                        AND  value_source_concept_id IN (1585955) 
                        OR  concept_id IN (1585952) 
                        AND is_standard = 0  
                        AND  value_source_concept_id IN (1585956) 
                        OR  concept_id IN (1585952) 
                        AND is_standard = 0  
                        AND  value_source_concept_id IN (1585960))) criteria ) 
                AND cb_search_person.person_id NOT IN (SELECT
                    criteria.person_id 
                FROM
                    (SELECT
                        DISTINCT person_id, entry_date, concept_id 
                    FROM
                        `cb_search_all_events` 
                    WHERE
                        (concept_id IN (1585899) 
                        AND is_standard = 0  
                        AND  value_source_concept_id IN (1585901) 
                        OR  concept_id IN (1585899) 
                        AND is_standard = 0  
                        AND  value_source_concept_id IN (1585902) 
                        OR  concept_id IN (1585899) 
                        AND is_standard = 0  
                        AND  value_source_concept_id IN (1585903) 
                        OR  concept_id IN (1585899) 
                        AND is_standard = 0  
                        AND  value_source_concept_id IN (1585904) 
                        OR  concept_id IN (1585899) 
                        AND is_standard = 0  
                        AND  value_source_concept_id IN (903079) 
                        OR  concept_id IN (1585899) 
                        AND is_standard = 0  
                        AND  value_source_concept_id IN (903096))) criteria ) 
                AND cb_search_person.person_id NOT IN (SELECT
                    criteria.person_id 
                FROM
                    (SELECT
                        DISTINCT person_id, entry_date, concept_id 
                    FROM
                        `cb_search_all_events` 
                    WHERE
                        (concept_id IN (1740668) 
                        AND is_standard = 0  
                        AND  value_source_concept_id IN (43529594))) criteria ) 
                AND cb_search_person.person_id NOT IN (SELECT
                    criteria.person_id 
                FROM
                    (SELECT
                        DISTINCT person_id, entry_date, concept_id 
                    FROM
                        `cb_search_all_events` 
                    WHERE
                        (concept_id IN (836805) 
                        AND is_standard = 0  
                        AND  value_source_concept_id IN (1384557))) criteria ) 
                AND cb_search_person.person_id NOT IN (SELECT
                    criteria.person_id 
                FROM
                    (SELECT
                        DISTINCT person_id, entry_date, concept_id 
                    FROM
                        `cb_search_all_events` 
                    WHERE
                        (concept_id IN (836789) 
                        AND is_standard = 0  
                        AND  value_source_concept_id IN (43529874))) criteria ) )
            )", sep="")

# Formulate a Cloud Storage destination path for the data exported from BigQuery.
# NOTE: By default data exported multiple times on the same day will overwrite older copies.
#       But data exported on a different days will write to a new location so that historical
#       copies can be kept as the dataset definition is changed.
survey_93783888_path <- file.path(
  Sys.getenv("WORKSPACE_BUCKET"),
  "bq_exports",
  Sys.getenv("OWNER_EMAIL"),
  strftime(lubridate::now(), "%Y%m%d"),  # Comment out this line if you want the export to always overwrite.
  "survey_93783888",
  "survey_93783888_*.csv")
message(str_glue('The data will be written to {survey_93783888_path}. Use this path when reading ',
                 'the data into your notebooks in the future.'))

# Perform the query and export the dataset to Cloud Storage as CSV files.
# NOTE: You only need to run `bq_table_save` once. After that, you can
#       just read data from the CSVs in Cloud Storage.
bq_table_save(
  bq_dataset_query(Sys.getenv("WORKSPACE_CDR"), dataset_93783888_survey_sql, billing = Sys.getenv("GOOGLE_PROJECT")),
  survey_93783888_path,
  destination_format = "CSV")


# Read the data directly from Cloud Storage into memory.
# NOTE: Alternatively you can `gsutil -m cp {survey_93783888_path}` to copy these files
#       to the Jupyter disk.
read_bq_export_from_workspace_bucket <- function(export_path) {
  col_types <- cols(survey = col_character(), question = col_character(), answer = col_character())
  bind_rows(
    map(system2('gsutil', args = c('ls', export_path), stdout = TRUE, stderr = TRUE),
        function(csv) {
          message(str_glue('Loading {csv}.'))
          chunk <- read_csv(pipe(str_glue('gsutil cat {csv}')), col_types = col_types, show_col_types = FALSE)
          if (is.null(col_types)) {
            col_types <- spec(chunk)
          }
          chunk
        }))
}
no_stigma_df <- read_bq_export_from_workspace_bucket(survey_93783888_path)

dim(no_stigma_df)

head(no_stigma_df, 5)


# %% [code]
# This query represents dataset "nonbinary" for domain "survey" and was generated for All of Us Controlled Tier Dataset v7
dataset_63923869_survey_sql <- paste("
    SELECT
        answer.person_id,
        answer.question_concept_id,
        answer.question,
        answer.answer_concept_id,
        answer.answer  
    FROM
        `ds_survey` answer   
    WHERE
        (
            question_concept_id IN (1585711, 1585717, 1585723, 1585729)
        )  
        AND (
            answer.PERSON_ID IN (SELECT
                distinct person_id  
            FROM
                `cb_search_person` cb_search_person  
            WHERE
                cb_search_person.person_id IN (SELECT
                    criteria.person_id 
                FROM
                    (SELECT
                        DISTINCT person_id, entry_date, concept_id 
                    FROM
                        `cb_search_all_events` 
                    WHERE
                        (concept_id IN (1585838) 
                        AND is_standard = 0  
                        AND  value_source_concept_id IN (1585841))) criteria ) )
        )", sep="")

# Formulate a Cloud Storage destination path for the data exported from BigQuery.
# NOTE: By default data exported multiple times on the same day will overwrite older copies.
#       But data exported on a different days will write to a new location so that historical
#       copies can be kept as the dataset definition is changed.
survey_63923869_path <- file.path(
  Sys.getenv("WORKSPACE_BUCKET"),
  "bq_exports",
  Sys.getenv("OWNER_EMAIL"),
  strftime(lubridate::now(), "%Y%m%d"),  # Comment out this line if you want the export to always overwrite.
  "survey_63923869",
  "survey_63923869_*.csv")
message(str_glue('The data will be written to {survey_63923869_path}. Use this path when reading ',
                 'the data into your notebooks in the future.'))

# Perform the query and export the dataset to Cloud Storage as CSV files.
# NOTE: You only need to run `bq_table_save` once. After that, you can
#       just read data from the CSVs in Cloud Storage.
bq_table_save(
  bq_dataset_query(Sys.getenv("WORKSPACE_CDR"), dataset_63923869_survey_sql, billing = Sys.getenv("GOOGLE_PROJECT")),
  survey_63923869_path,
  destination_format = "CSV")


# Read the data directly from Cloud Storage into memory.
# NOTE: Alternatively you can `gsutil -m cp {survey_63923869_path}` to copy these files
#       to the Jupyter disk.
read_bq_export_from_workspace_bucket <- function(export_path) {
  col_types <- cols(survey = col_character(), question = col_character(), answer = col_character())
  bind_rows(
    map(system2('gsutil', args = c('ls', export_path), stdout = TRUE, stderr = TRUE),
        function(csv) {
          message(str_glue('Loading {csv}.'))
          chunk <- read_csv(pipe(str_glue('gsutil cat {csv}')), col_types = col_types, show_col_types = FALSE)
          if (is.null(col_types)) {
            col_types <- spec(chunk)
          }
          chunk
        }))
}
nonbinary_df <- read_bq_export_from_workspace_bucket(survey_63923869_path)

dim(nonbinary_df)

head(nonbinary_df, 5)

# %% [code]
# This query represents dataset "obese" for domain "survey" and was generated for All of Us Controlled Tier Dataset v7
dataset_85718431_survey_sql <- paste("
    SELECT
        answer.person_id,
        answer.question_concept_id,
        answer.question,
        answer.answer_concept_id,
        answer.answer  
    FROM
        `ds_survey` answer   
    WHERE
        (
            question_concept_id IN (1585711, 1585717, 1585723, 1585729)
        )  
        AND (
            answer.PERSON_ID IN (SELECT
                distinct person_id  
            FROM
                `cb_search_person` cb_search_person  
            WHERE
                cb_search_person.person_id IN (SELECT
                    criteria.person_id 
                FROM
                    (SELECT
                        DISTINCT person_id, entry_date, concept_id 
                    FROM
                        `cb_search_all_events` 
                    WHERE
                        (concept_id IN (1740668) 
                        AND is_standard = 0  
                        AND  value_source_concept_id IN (43529594))) criteria ) )
        )", sep="")

# Formulate a Cloud Storage destination path for the data exported from BigQuery.
# NOTE: By default data exported multiple times on the same day will overwrite older copies.
#       But data exported on a different days will write to a new location so that historical
#       copies can be kept as the dataset definition is changed.
survey_85718431_path <- file.path(
  Sys.getenv("WORKSPACE_BUCKET"),
  "bq_exports",
  Sys.getenv("OWNER_EMAIL"),
  strftime(lubridate::now(), "%Y%m%d"),  # Comment out this line if you want the export to always overwrite.
  "survey_85718431",
  "survey_85718431_*.csv")
message(str_glue('The data will be written to {survey_85718431_path}. Use this path when reading ',
                 'the data into your notebooks in the future.'))

# Perform the query and export the dataset to Cloud Storage as CSV files.
# NOTE: You only need to run `bq_table_save` once. After that, you can
#       just read data from the CSVs in Cloud Storage.
bq_table_save(
  bq_dataset_query(Sys.getenv("WORKSPACE_CDR"), dataset_85718431_survey_sql, billing = Sys.getenv("GOOGLE_PROJECT")),
  survey_85718431_path,
  destination_format = "CSV")


# Read the data directly from Cloud Storage into memory.
# NOTE: Alternatively you can `gsutil -m cp {survey_85718431_path}` to copy these files
#       to the Jupyter disk.
read_bq_export_from_workspace_bucket <- function(export_path) {
  col_types <- cols(survey = col_character(), question = col_character(), answer = col_character())
  bind_rows(
    map(system2('gsutil', args = c('ls', export_path), stdout = TRUE, stderr = TRUE),
        function(csv) {
          message(str_glue('Loading {csv}.'))
          chunk <- read_csv(pipe(str_glue('gsutil cat {csv}')), col_types = col_types, show_col_types = FALSE)
          if (is.null(col_types)) {
            col_types <- spec(chunk)
          }
          chunk
        }))
}
obese_df <- read_bq_export_from_workspace_bucket(survey_85718431_path)

dim(obese_df)

head(obese_df, 5)

# %% [code]
# This query represents dataset "ovarian" for domain "survey" and was generated for All of Us Controlled Tier Dataset v7
dataset_43747195_survey_sql <- paste("
    SELECT
        answer.person_id,
        answer.question_concept_id,
        answer.question,
        answer.answer_concept_id,
        answer.answer  
    FROM
        `ds_survey` answer   
    WHERE
        (
            question_concept_id IN (1585711, 1585717, 1585723, 1585729)
        )  
        AND (
            answer.PERSON_ID IN (SELECT
                distinct person_id  
            FROM
                `cb_search_person` cb_search_person  
            WHERE
                cb_search_person.person_id IN (SELECT
                    criteria.person_id 
                FROM
                    (SELECT
                        DISTINCT person_id, entry_date, concept_id 
                    FROM
                        `cb_search_all_events` 
                    WHERE
                        (concept_id IN (836778) 
                        AND is_standard = 0  
                        AND  value_source_concept_id IN (1384488))) criteria ) )
        )", sep="")

# Formulate a Cloud Storage destination path for the data exported from BigQuery.
# NOTE: By default data exported multiple times on the same day will overwrite older copies.
#       But data exported on a different days will write to a new location so that historical
#       copies can be kept as the dataset definition is changed.
survey_43747195_path <- file.path(
  Sys.getenv("WORKSPACE_BUCKET"),
  "bq_exports",
  Sys.getenv("OWNER_EMAIL"),
  strftime(lubridate::now(), "%Y%m%d"),  # Comment out this line if you want the export to always overwrite.
  "survey_43747195",
  "survey_43747195_*.csv")
message(str_glue('The data will be written to {survey_43747195_path}. Use this path when reading ',
                 'the data into your notebooks in the future.'))

# Perform the query and export the dataset to Cloud Storage as CSV files.
# NOTE: You only need to run `bq_table_save` once. After that, you can
#       just read data from the CSVs in Cloud Storage.
bq_table_save(
  bq_dataset_query(Sys.getenv("WORKSPACE_CDR"), dataset_43747195_survey_sql, billing = Sys.getenv("GOOGLE_PROJECT")),
  survey_43747195_path,
  destination_format = "CSV")


# Read the data directly from Cloud Storage into memory.
# NOTE: Alternatively you can `gsutil -m cp {survey_43747195_path}` to copy these files
#       to the Jupyter disk.
read_bq_export_from_workspace_bucket <- function(export_path) {
  col_types <- cols(survey = col_character(), question = col_character(), answer = col_character())
  bind_rows(
    map(system2('gsutil', args = c('ls', export_path), stdout = TRUE, stderr = TRUE),
        function(csv) {
          message(str_glue('Loading {csv}.'))
          chunk <- read_csv(pipe(str_glue('gsutil cat {csv}')), col_types = col_types, show_col_types = FALSE)
          if (is.null(col_types)) {
            col_types <- spec(chunk)
          }
          chunk
        }))
}
ovarian_df <- read_bq_export_from_workspace_bucket(survey_43747195_path)

dim(ovarian_df)

head(ovarian_df, 5)

# %% [code]
# This query represents dataset "pancreatic_cancer" for domain "survey" and was generated for All of Us Controlled Tier Dataset v7
dataset_54408190_survey_sql <- paste("
    SELECT
        answer.person_id,
        answer.question_concept_id,
        answer.question,
        answer.answer_concept_id,
        answer.answer  
    FROM
        `ds_survey` answer   
    WHERE
        (
            question_concept_id IN (1585711, 1585717, 1585723, 1585729)
        )  
        AND (
            answer.PERSON_ID IN (SELECT
                distinct person_id  
            FROM
                `cb_search_person` cb_search_person  
            WHERE
                cb_search_person.person_id IN (SELECT
                    criteria.person_id 
                FROM
                    (SELECT
                        DISTINCT person_id, entry_date, concept_id 
                    FROM
                        `cb_search_all_events` 
                    WHERE
                        (concept_id IN (836779) 
                        AND is_standard = 0  
                        AND  value_source_concept_id IN (43529684))) criteria ) )
        )", sep="")

# Formulate a Cloud Storage destination path for the data exported from BigQuery.
# NOTE: By default data exported multiple times on the same day will overwrite older copies.
#       But data exported on a different days will write to a new location so that historical
#       copies can be kept as the dataset definition is changed.
survey_54408190_path <- file.path(
  Sys.getenv("WORKSPACE_BUCKET"),
  "bq_exports",
  Sys.getenv("OWNER_EMAIL"),
  strftime(lubridate::now(), "%Y%m%d"),  # Comment out this line if you want the export to always overwrite.
  "survey_54408190",
  "survey_54408190_*.csv")
message(str_glue('The data will be written to {survey_54408190_path}. Use this path when reading ',
                 'the data into your notebooks in the future.'))

# Perform the query and export the dataset to Cloud Storage as CSV files.
# NOTE: You only need to run `bq_table_save` once. After that, you can
#       just read data from the CSVs in Cloud Storage.
bq_table_save(
  bq_dataset_query(Sys.getenv("WORKSPACE_CDR"), dataset_54408190_survey_sql, billing = Sys.getenv("GOOGLE_PROJECT")),
  survey_54408190_path,
  destination_format = "CSV")


# Read the data directly from Cloud Storage into memory.
# NOTE: Alternatively you can `gsutil -m cp {survey_54408190_path}` to copy these files
#       to the Jupyter disk.
read_bq_export_from_workspace_bucket <- function(export_path) {
  col_types <- cols(survey = col_character(), question = col_character(), answer = col_character())
  bind_rows(
    map(system2('gsutil', args = c('ls', export_path), stdout = TRUE, stderr = TRUE),
        function(csv) {
          message(str_glue('Loading {csv}.'))
          chunk <- read_csv(pipe(str_glue('gsutil cat {csv}')), col_types = col_types, show_col_types = FALSE)
          if (is.null(col_types)) {
            col_types <- spec(chunk)
          }
          chunk
        }))
}
pancreatic_df <- read_bq_export_from_workspace_bucket(survey_54408190_path)

dim(pancreatic_df)

head(pancreatic_df, 5)

# %% [code]
# This query represents dataset "prostate_cancer" for domain "survey" and was generated for All of Us Controlled Tier Dataset v7
dataset_31721125_survey_sql <- paste("
    SELECT
        answer.person_id,
        answer.question_concept_id,
        answer.question,
        answer.answer_concept_id,
        answer.answer  
    FROM
        `ds_survey` answer   
    WHERE
        (
            question_concept_id IN (1585711, 1585717, 1585723, 1585729)
        )  
        AND (
            answer.PERSON_ID IN (SELECT
                distinct person_id  
            FROM
                `cb_search_person` cb_search_person  
            WHERE
                cb_search_person.person_id IN (SELECT
                    criteria.person_id 
                FROM
                    (SELECT
                        DISTINCT person_id, entry_date, concept_id 
                    FROM
                        `cb_search_all_events` 
                    WHERE
                        (concept_id IN (836780) 
                        AND is_standard = 0  
                        AND  value_source_concept_id IN (43529733))) criteria ) )
        )", sep="")

# Formulate a Cloud Storage destination path for the data exported from BigQuery.
# NOTE: By default data exported multiple times on the same day will overwrite older copies.
#       But data exported on a different days will write to a new location so that historical
#       copies can be kept as the dataset definition is changed.
survey_31721125_path <- file.path(
  Sys.getenv("WORKSPACE_BUCKET"),
  "bq_exports",
  Sys.getenv("OWNER_EMAIL"),
  strftime(lubridate::now(), "%Y%m%d"),  # Comment out this line if you want the export to always overwrite.
  "survey_31721125",
  "survey_31721125_*.csv")
message(str_glue('The data will be written to {survey_31721125_path}. Use this path when reading ',
                 'the data into your notebooks in the future.'))

# Perform the query and export the dataset to Cloud Storage as CSV files.
# NOTE: You only need to run `bq_table_save` once. After that, you can
#       just read data from the CSVs in Cloud Storage.
bq_table_save(
  bq_dataset_query(Sys.getenv("WORKSPACE_CDR"), dataset_31721125_survey_sql, billing = Sys.getenv("GOOGLE_PROJECT")),
  survey_31721125_path,
  destination_format = "CSV")


# Read the data directly from Cloud Storage into memory.
# NOTE: Alternatively you can `gsutil -m cp {survey_31721125_path}` to copy these files
#       to the Jupyter disk.
read_bq_export_from_workspace_bucket <- function(export_path) {
  col_types <- cols(survey = col_character(), question = col_character(), answer = col_character())
  bind_rows(
    map(system2('gsutil', args = c('ls', export_path), stdout = TRUE, stderr = TRUE),
        function(csv) {
          message(str_glue('Loading {csv}.'))
          chunk <- read_csv(pipe(str_glue('gsutil cat {csv}')), col_types = col_types, show_col_types = FALSE)
          if (is.null(col_types)) {
            col_types <- spec(chunk)
          }
          chunk
        }))
}
prostate_df <- read_bq_export_from_workspace_bucket(survey_31721125_path)

dim(prostate_df)

head(prostate_df, 5)

# %% [code]
# This query represents dataset "schizophrenia" for domain "survey" and was generated for All of Us Controlled Tier Dataset v7
dataset_06376510_survey_sql <- paste("
    SELECT
        answer.person_id,
        answer.question_concept_id,
        answer.question,
        answer.answer_concept_id,
        answer.answer  
    FROM
        `ds_survey` answer   
    WHERE
        (
            question_concept_id IN (1585711, 1585717, 1585723, 1585729)
        )  
        AND (
            answer.PERSON_ID IN (SELECT
                distinct person_id  
            FROM
                `cb_search_person` cb_search_person  
            WHERE
                cb_search_person.person_id IN (SELECT
                    criteria.person_id 
                FROM
                    (SELECT
                        DISTINCT person_id, entry_date, concept_id 
                    FROM
                        `cb_search_all_events` 
                    WHERE
                        (concept_id IN (836805) 
                        AND is_standard = 0  
                        AND  value_source_concept_id IN (1384557))) criteria ) )
        )", sep="")

# Formulate a Cloud Storage destination path for the data exported from BigQuery.
# NOTE: By default data exported multiple times on the same day will overwrite older copies.
#       But data exported on a different days will write to a new location so that historical
#       copies can be kept as the dataset definition is changed.
survey_06376510_path <- file.path(
  Sys.getenv("WORKSPACE_BUCKET"),
  "bq_exports",
  Sys.getenv("OWNER_EMAIL"),
  strftime(lubridate::now(), "%Y%m%d"),  # Comment out this line if you want the export to always overwrite.
  "survey_06376510",
  "survey_06376510_*.csv")
message(str_glue('The data will be written to {survey_06376510_path}. Use this path when reading ',
                 'the data into your notebooks in the future.'))

# Perform the query and export the dataset to Cloud Storage as CSV files.
# NOTE: You only need to run `bq_table_save` once. After that, you can
#       just read data from the CSVs in Cloud Storage.
bq_table_save(
  bq_dataset_query(Sys.getenv("WORKSPACE_CDR"), dataset_06376510_survey_sql, billing = Sys.getenv("GOOGLE_PROJECT")),
  survey_06376510_path,
  destination_format = "CSV")


# Read the data directly from Cloud Storage into memory.
# NOTE: Alternatively you can `gsutil -m cp {survey_06376510_path}` to copy these files
#       to the Jupyter disk.
read_bq_export_from_workspace_bucket <- function(export_path) {
  col_types <- cols(survey = col_character(), question = col_character(), answer = col_character())
  bind_rows(
    map(system2('gsutil', args = c('ls', export_path), stdout = TRUE, stderr = TRUE),
        function(csv) {
          message(str_glue('Loading {csv}.'))
          chunk <- read_csv(pipe(str_glue('gsutil cat {csv}')), col_types = col_types, show_col_types = FALSE)
          if (is.null(col_types)) {
            col_types <- spec(chunk)
          }
          chunk
        }))
}
schizophrenia_df <- read_bq_export_from_workspace_bucket(survey_06376510_path)

dim(schizophrenia_df)

head(schizophrenia_df, 5)

# %% [code]
# This query represents dataset "skin_cancer" for domain "survey" and was generated for All of Us Controlled Tier Dataset v7
dataset_75904183_survey_sql <- paste("
    SELECT
        answer.person_id,
        answer.question_concept_id,
        answer.question,
        answer.answer_concept_id,
        answer.answer  
    FROM
        `ds_survey` answer   
    WHERE
        (
            question_concept_id IN (1585711, 1585717, 1585723, 1585729)
        )  
        AND (
            answer.PERSON_ID IN (SELECT
                distinct person_id  
            FROM
                `cb_search_person` cb_search_person  
            WHERE
                cb_search_person.person_id IN (SELECT
                    criteria.person_id 
                FROM
                    (SELECT
                        DISTINCT person_id, entry_date, concept_id 
                    FROM
                        `cb_search_all_events` 
                    WHERE
                        (concept_id IN (836781) 
                        AND is_standard = 0  
                        AND  value_source_concept_id IN (43529817))) criteria ) )
        )", sep="")

# Formulate a Cloud Storage destination path for the data exported from BigQuery.
# NOTE: By default data exported multiple times on the same day will overwrite older copies.
#       But data exported on a different days will write to a new location so that historical
#       copies can be kept as the dataset definition is changed.
survey_75904183_path <- file.path(
  Sys.getenv("WORKSPACE_BUCKET"),
  "bq_exports",
  Sys.getenv("OWNER_EMAIL"),
  strftime(lubridate::now(), "%Y%m%d"),  # Comment out this line if you want the export to always overwrite.
  "survey_75904183",
  "survey_75904183_*.csv")
message(str_glue('The data will be written to {survey_75904183_path}. Use this path when reading ',
                 'the data into your notebooks in the future.'))

# Perform the query and export the dataset to Cloud Storage as CSV files.
# NOTE: You only need to run `bq_table_save` once. After that, you can
#       just read data from the CSVs in Cloud Storage.
bq_table_save(
  bq_dataset_query(Sys.getenv("WORKSPACE_CDR"), dataset_75904183_survey_sql, billing = Sys.getenv("GOOGLE_PROJECT")),
  survey_75904183_path,
  destination_format = "CSV")


# Read the data directly from Cloud Storage into memory.
# NOTE: Alternatively you can `gsutil -m cp {survey_75904183_path}` to copy these files
#       to the Jupyter disk.
read_bq_export_from_workspace_bucket <- function(export_path) {
  col_types <- cols(survey = col_character(), question = col_character(), answer = col_character())
  bind_rows(
    map(system2('gsutil', args = c('ls', export_path), stdout = TRUE, stderr = TRUE),
        function(csv) {
          message(str_glue('Loading {csv}.'))
          chunk <- read_csv(pipe(str_glue('gsutil cat {csv}')), col_types = col_types, show_col_types = FALSE)
          if (is.null(col_types)) {
            col_types <- spec(chunk)
          }
          chunk
        }))
}
skin_df <- read_bq_export_from_workspace_bucket(survey_75904183_path)

dim(skin_df)

head(skin_df, 5)

# %% [code]
# This query represents dataset "stomach_cancer" for domain "survey" and was generated for All of Us Controlled Tier Dataset v7
dataset_21867056_survey_sql <- paste("
    SELECT
        answer.person_id,
        answer.question_concept_id,
        answer.question,
        answer.answer_concept_id,
        answer.answer  
    FROM
        `ds_survey` answer   
    WHERE
        (
            question_concept_id IN (1585711, 1585717, 1585723, 1585729)
        )  
        AND (
            answer.PERSON_ID IN (SELECT
                distinct person_id  
            FROM
                `cb_search_person` cb_search_person  
            WHERE
                cb_search_person.person_id IN (SELECT
                    criteria.person_id 
                FROM
                    (SELECT
                        DISTINCT person_id, entry_date, concept_id 
                    FROM
                        `cb_search_all_events` 
                    WHERE
                        (concept_id IN (836782) 
                        AND is_standard = 0  
                        AND  value_source_concept_id IN (43529866))) criteria ) )
        )", sep="")

# Formulate a Cloud Storage destination path for the data exported from BigQuery.
# NOTE: By default data exported multiple times on the same day will overwrite older copies.
#       But data exported on a different days will write to a new location so that historical
#       copies can be kept as the dataset definition is changed.
survey_21867056_path <- file.path(
  Sys.getenv("WORKSPACE_BUCKET"),
  "bq_exports",
  Sys.getenv("OWNER_EMAIL"),
  strftime(lubridate::now(), "%Y%m%d"),  # Comment out this line if you want the export to always overwrite.
  "survey_21867056",
  "survey_21867056_*.csv")
message(str_glue('The data will be written to {survey_21867056_path}. Use this path when reading ',
                 'the data into your notebooks in the future.'))

# Perform the query and export the dataset to Cloud Storage as CSV files.
# NOTE: You only need to run `bq_table_save` once. After that, you can
#       just read data from the CSVs in Cloud Storage.
bq_table_save(
  bq_dataset_query(Sys.getenv("WORKSPACE_CDR"), dataset_21867056_survey_sql, billing = Sys.getenv("GOOGLE_PROJECT")),
  survey_21867056_path,
  destination_format = "CSV")


# Read the data directly from Cloud Storage into memory.
# NOTE: Alternatively you can `gsutil -m cp {survey_21867056_path}` to copy these files
#       to the Jupyter disk.
read_bq_export_from_workspace_bucket <- function(export_path) {
  col_types <- cols(survey = col_character(), question = col_character(), answer = col_character())
  bind_rows(
    map(system2('gsutil', args = c('ls', export_path), stdout = TRUE, stderr = TRUE),
        function(csv) {
          message(str_glue('Loading {csv}.'))
          chunk <- read_csv(pipe(str_glue('gsutil cat {csv}')), col_types = col_types, show_col_types = FALSE)
          if (is.null(col_types)) {
            col_types <- spec(chunk)
          }
          chunk
        }))
}
stomach_df <- read_bq_export_from_workspace_bucket(survey_21867056_path)

dim(stomach_df)

head(stomach_df, 5)


# %% [code]
# This query represents dataset "stroke" for domain "survey" and was generated for All of Us Controlled Tier Dataset v7
dataset_23705597_survey_sql <- paste("
    SELECT
        answer.person_id,
        answer.question_concept_id,
        answer.question,
        answer.answer_concept_id,
        answer.answer  
    FROM
        `ds_survey` answer   
    WHERE
        (
            question_concept_id IN (1585711, 1585717, 1585723, 1585729)
        )  
        AND (
            answer.PERSON_ID IN (SELECT
                distinct person_id  
            FROM
                `cb_search_person` cb_search_person  
            WHERE
                cb_search_person.person_id IN (SELECT
                    criteria.person_id 
                FROM
                    (SELECT
                        DISTINCT person_id, entry_date, concept_id 
                    FROM
                        `cb_search_all_events` 
                    WHERE
                        (concept_id IN (836789) 
                        AND is_standard = 0  
                        AND  value_source_concept_id IN (43529874))) criteria ) )
        )", sep="")

# Formulate a Cloud Storage destination path for the data exported from BigQuery.
# NOTE: By default data exported multiple times on the same day will overwrite older copies.
#       But data exported on a different days will write to a new location so that historical
#       copies can be kept as the dataset definition is changed.
survey_23705597_path <- file.path(
  Sys.getenv("WORKSPACE_BUCKET"),
  "bq_exports",
  Sys.getenv("OWNER_EMAIL"),
  strftime(lubridate::now(), "%Y%m%d"),  # Comment out this line if you want the export to always overwrite.
  "survey_23705597",
  "survey_23705597_*.csv")
message(str_glue('The data will be written to {survey_23705597_path}. Use this path when reading ',
                 'the data into your notebooks in the future.'))

# Perform the query and export the dataset to Cloud Storage as CSV files.
# NOTE: You only need to run `bq_table_save` once. After that, you can
#       just read data from the CSVs in Cloud Storage.
bq_table_save(
  bq_dataset_query(Sys.getenv("WORKSPACE_CDR"), dataset_23705597_survey_sql, billing = Sys.getenv("GOOGLE_PROJECT")),
  survey_23705597_path,
  destination_format = "CSV")


# Read the data directly from Cloud Storage into memory.
# NOTE: Alternatively you can `gsutil -m cp {survey_23705597_path}` to copy these files
#       to the Jupyter disk.
read_bq_export_from_workspace_bucket <- function(export_path) {
  col_types <- cols(survey = col_character(), question = col_character(), answer = col_character())
  bind_rows(
    map(system2('gsutil', args = c('ls', export_path), stdout = TRUE, stderr = TRUE),
        function(csv) {
          message(str_glue('Loading {csv}.'))
          chunk <- read_csv(pipe(str_glue('gsutil cat {csv}')), col_types = col_types, show_col_types = FALSE)
          if (is.null(col_types)) {
            col_types <- spec(chunk)
          }
          chunk
        }))
}
stroke_df <- read_bq_export_from_workspace_bucket(survey_23705597_path)

dim(stroke_df)

head(stroke_df, 5)


# %% [code]
# This query represents dataset "thyroid_cancer" for domain "survey" and was generated for All of Us Controlled Tier Dataset v7
dataset_78569688_survey_sql <- paste("
    SELECT
        answer.person_id,
        answer.question_concept_id,
        answer.question,
        answer.answer_concept_id,
        answer.answer  
    FROM
        `ds_survey` answer   
    WHERE
        (
            question_concept_id IN (1585711, 1585717, 1585723, 1585729)
        )  
        AND (
            answer.PERSON_ID IN (SELECT
                distinct person_id  
            FROM
                `cb_search_person` cb_search_person  
            WHERE
                cb_search_person.person_id IN (SELECT
                    criteria.person_id 
                FROM
                    (SELECT
                        DISTINCT person_id, entry_date, concept_id 
                    FROM
                        `cb_search_all_events` 
                    WHERE
                        (concept_id IN (836783) 
                        AND is_standard = 0  
                        AND  value_source_concept_id IN (43529909))) criteria ) )
        )", sep="")

# Formulate a Cloud Storage destination path for the data exported from BigQuery.
# NOTE: By default data exported multiple times on the same day will overwrite older copies.
#       But data exported on a different days will write to a new location so that historical
#       copies can be kept as the dataset definition is changed.
survey_78569688_path <- file.path(
  Sys.getenv("WORKSPACE_BUCKET"),
  "bq_exports",
  Sys.getenv("OWNER_EMAIL"),
  strftime(lubridate::now(), "%Y%m%d"),  # Comment out this line if you want the export to always overwrite.
  "survey_78569688",
  "survey_78569688_*.csv")
message(str_glue('The data will be written to {survey_78569688_path}. Use this path when reading ',
                 'the data into your notebooks in the future.'))

# Perform the query and export the dataset to Cloud Storage as CSV files.
# NOTE: You only need to run `bq_table_save` once. After that, you can
#       just read data from the CSVs in Cloud Storage.
bq_table_save(
  bq_dataset_query(Sys.getenv("WORKSPACE_CDR"), dataset_78569688_survey_sql, billing = Sys.getenv("GOOGLE_PROJECT")),
  survey_78569688_path,
  destination_format = "CSV")


# Read the data directly from Cloud Storage into memory.
# NOTE: Alternatively you can `gsutil -m cp {survey_78569688_path}` to copy these files
#       to the Jupyter disk.
read_bq_export_from_workspace_bucket <- function(export_path) {
  col_types <- cols(survey = col_character(), question = col_character(), answer = col_character())
  bind_rows(
    map(system2('gsutil', args = c('ls', export_path), stdout = TRUE, stderr = TRUE),
        function(csv) {
          message(str_glue('Loading {csv}.'))
          chunk <- read_csv(pipe(str_glue('gsutil cat {csv}')), col_types = col_types, show_col_types = FALSE)
          if (is.null(col_types)) {
            col_types <- spec(chunk)
          }
          chunk
        }))
}
thyroid_df <- read_bq_export_from_workspace_bucket(survey_78569688_path)

dim(thyroid_df)

head(thyroid_df, 5)

# %% [code]
# This query represents dataset "transgender" for domain "survey" and was generated for All of Us Controlled Tier Dataset v7
dataset_62737811_survey_sql <- paste("
    SELECT
        answer.person_id,
        answer.question_concept_id,
        answer.question,
        answer.answer_concept_id,
        answer.answer  
    FROM
        `ds_survey` answer   
    WHERE
        (
            question_concept_id IN (1585711, 1585717, 1585723, 1585729)
        )  
        AND (
            answer.PERSON_ID IN (SELECT
                distinct person_id  
            FROM
                `cb_search_person` cb_search_person  
            WHERE
                cb_search_person.person_id IN (SELECT
                    criteria.person_id 
                FROM
                    (SELECT
                        DISTINCT person_id, entry_date, concept_id 
                    FROM
                        `cb_search_all_events` 
                    WHERE
                        (concept_id IN (1585838) 
                        AND is_standard = 0  
                        AND  value_source_concept_id IN (1585842) 
                        OR  concept_id IN (1585348) 
                        AND is_standard = 0  
                        AND  value_source_concept_id IN (1585350) 
                        OR  concept_id IN (1585348) 
                        AND is_standard = 0  
                        AND  value_source_concept_id IN (1585349))) criteria ) )
        )", sep="")

# Formulate a Cloud Storage destination path for the data exported from BigQuery.
# NOTE: By default data exported multiple times on the same day will overwrite older copies.
#       But data exported on a different days will write to a new location so that historical
#       copies can be kept as the dataset definition is changed.
survey_62737811_path <- file.path(
  Sys.getenv("WORKSPACE_BUCKET"),
  "bq_exports",
  Sys.getenv("OWNER_EMAIL"),
  strftime(lubridate::now(), "%Y%m%d"),  # Comment out this line if you want the export to always overwrite.
  "survey_62737811",
  "survey_62737811_*.csv")
message(str_glue('The data will be written to {survey_62737811_path}. Use this path when reading ',
                 'the data into your notebooks in the future.'))

# Perform the query and export the dataset to Cloud Storage as CSV files.
# NOTE: You only need to run `bq_table_save` once. After that, you can
#       just read data from the CSVs in Cloud Storage.
bq_table_save(
  bq_dataset_query(Sys.getenv("WORKSPACE_CDR"), dataset_62737811_survey_sql, billing = Sys.getenv("GOOGLE_PROJECT")),
  survey_62737811_path,
  destination_format = "CSV")


# Read the data directly from Cloud Storage into memory.
# NOTE: Alternatively you can `gsutil -m cp {survey_62737811_path}` to copy these files
#       to the Jupyter disk.
read_bq_export_from_workspace_bucket <- function(export_path) {
  col_types <- cols(survey = col_character(), question = col_character(), answer = col_character())
  bind_rows(
    map(system2('gsutil', args = c('ls', export_path), stdout = TRUE, stderr = TRUE),
        function(csv) {
          message(str_glue('Loading {csv}.'))
          chunk <- read_csv(pipe(str_glue('gsutil cat {csv}')), col_types = col_types, show_col_types = FALSE)
          if (is.null(col_types)) {
            col_types <- spec(chunk)
          }
          chunk
        }))
}
transgender_df <- read_bq_export_from_workspace_bucket(survey_62737811_path)

dim(transgender_df)

head(transgender_df, 5)

# %% [code]
# This query represents dataset "unemployed" for domain "survey" and was generated for All of Us Controlled Tier Dataset v7
dataset_22896419_survey_sql <- paste("
    SELECT
        answer.person_id,
        answer.question_concept_id,
        answer.question,
        answer.answer_concept_id,
        answer.answer  
    FROM
        `ds_survey` answer   
    WHERE
        (
            question_concept_id IN (1585711, 1585717, 1585723, 1585729)
        )  
        AND (
            answer.PERSON_ID IN (SELECT
                distinct person_id  
            FROM
                `cb_search_person` cb_search_person  
            WHERE
                cb_search_person.person_id IN (SELECT
                    criteria.person_id 
                FROM
                    (SELECT
                        DISTINCT person_id, entry_date, concept_id 
                    FROM
                        `cb_search_all_events` 
                    WHERE
                        (concept_id IN (1585952) 
                        AND is_standard = 0  
                        AND  value_source_concept_id IN (1585955) 
                        OR  concept_id IN (1585952) 
                        AND is_standard = 0  
                        AND  value_source_concept_id IN (1585956) 
                        OR  concept_id IN (1585952) 
                        AND is_standard = 0  
                        AND  value_source_concept_id IN (1585960))) criteria ) )
        )", sep="")

# Formulate a Cloud Storage destination path for the data exported from BigQuery.
# NOTE: By default data exported multiple times on the same day will overwrite older copies.
#       But data exported on a different days will write to a new location so that historical
#       copies can be kept as the dataset definition is changed.
survey_22896419_path <- file.path(
  Sys.getenv("WORKSPACE_BUCKET"),
  "bq_exports",
  Sys.getenv("OWNER_EMAIL"),
  strftime(lubridate::now(), "%Y%m%d"),  # Comment out this line if you want the export to always overwrite.
  "survey_22896419",
  "survey_22896419_*.csv")
message(str_glue('The data will be written to {survey_22896419_path}. Use this path when reading ',
                 'the data into your notebooks in the future.'))

# Perform the query and export the dataset to Cloud Storage as CSV files.
# NOTE: You only need to run `bq_table_save` once. After that, you can
#       just read data from the CSVs in Cloud Storage.
bq_table_save(
  bq_dataset_query(Sys.getenv("WORKSPACE_CDR"), dataset_22896419_survey_sql, billing = Sys.getenv("GOOGLE_PROJECT")),
  survey_22896419_path,
  destination_format = "CSV")


# Read the data directly from Cloud Storage into memory.
# NOTE: Alternatively you can `gsutil -m cp {survey_22896419_path}` to copy these files
#       to the Jupyter disk.
read_bq_export_from_workspace_bucket <- function(export_path) {
  col_types <- cols(survey = col_character(), question = col_character(), answer = col_character())
  bind_rows(
    map(system2('gsutil', args = c('ls', export_path), stdout = TRUE, stderr = TRUE),
        function(csv) {
          message(str_glue('Loading {csv}.'))
          chunk <- read_csv(pipe(str_glue('gsutil cat {csv}')), col_types = col_types, show_col_types = FALSE)
          if (is.null(col_types)) {
            col_types <- spec(chunk)
          }
          chunk
        }))
}
unemployed_df <- read_bq_export_from_workspace_bucket(survey_22896419_path)

dim(unemployed_df)

head(unemployed_df, 5)


# %% [code]
save.image("individual_cohorts2.Rdata")

# %% [code]
#cohort names
alcoholism_df  #1
asian_df       #2
autism_df      #3
bipolar_df     #4
bisexual_df    #5
black_df       #6
bladder_df
blind_df
blood_df
bone_df
brain_df
breast_df
cervical_df
colon_df
depression_df
concentrating_df #16

bathing_df
errands_df
walking_df
divorced_df
endocrine_df
endometrial_df
esophageal_df
eye_df
gay_df
head_neck_df
hearing_df
heart_df
multiracial_df
hispanic_df
intersex_df
kidney_df
education_df
income_df
lung_df
no_race_df #36

no_stigma_df
nonbinary_df
obese_df
ovarian_df
pancreatic_df
prostate_df
schizophrenia_df
skin_df
stomach_df
stroke_df
thyroid_df
transgender_df
unemployed_df #13 + 36 = 49
