# Supplementary material for: Additive and Multiplicative Effects of Socially Stigmatized Identities Using Linear Regression to Model Effects on Self-Reported Overall Health as Reported in the All of Us Research Program: Quantitative Analysis
Source: JMIR Form Res. 2026 Apr 2;10:e76037. doi: 10.2196/76037 (PMC13046218; doi:10.2196/76037)
Supplement: Multimedia Appendix 1 [file formative-v10-e76037-s001.zip › stigma_code_and_files/summary_stats_pairs_241113_reorg.csv]

stigma1	stigma2	mean	std	se	n
alcoholism	alcoholism	2.021549373	1.040591671	0.009922554	10998
asian	asian	2.505697795	0.963865051	0.008291331	13514
autism	autism	1.802931596	1.039681102	0.029668867	1228
bipolar	bipolar	1.748364649	1.005070891	0.011857232	7185
bisexual	bisexual	2.069107856	1.023079629	0.008347847	15020
black	black	2.069289108	1.046680678	0.003807925	75553
bladder	bladder	2.292993631	0.974234356	0.031742271	942
blind	blind	1.813393529	1.079561489	0.02961317	1329
blood	blood	2.050182482	0.987479798	0.021091523	2192
bone	bone	1.801980198	1.033145977	0.051400934	404
brain	brain	1.947058824	1.029143268	0.05581313	340
breast	breast	2.369399362	0.942675007	0.011102595	7209
cervical	cervical	1.958797327	1.030712495	0.024321165	1796
colon	colon	2.171864172	0.970214414	0.025540804	1443
depression	depression	2.058522905	0.996621279	0.004280815	54201
concentrating	concentrating	1.516868772	0.998881522	0.007739315	16658
bathing	bathing	1.089849441	0.930131541	0.011834654	6177
errands	errands	1.216563411	0.948045767	0.009049139	10976
walking	walking	1.352005061	0.931930286	0.006501277	20548
divorced	divorced	2.060694784	1.055261299	0.00447241	55672
endocrine	endocrine	1.980237154	0.989831607	0.06223018	253
endometrial	endometrial	2.113892365	0.939681994	0.033243559	799
esophageal	esophageal	1.971291866	0.999585855	0.069142799	209
eye	eye	2.218978102	1.012534157	0.086506631	137
gay	gay	2.282001254	1.034180344	0.00863287	14351
head_neck	head_neck	2.207261725	0.95553027	0.03716582	661
hearing	hearing	2.128743308	1.034091894	0.007528487	18867
heart	heart	1.859277206	0.99401645	0.014124055	4953
multiracial	multiracial	2.249303919	1.037872351	0.010740315	9338
hispanic	hispanic	2.07793552	1.058277152	0.003957871	71495
intersex	intersex	1.917050691	1.206669184	0.081914042	217
kidney	kidney	2.054968288	0.996895525	0.032411869	946
education	education	1.785857729	1.058156841	0.005627618	35355
income	income	1.915154701	1.071097906	0.003405325	98933
lung	lung	1.913553895	1.002133336	0.032738269	937
no_race	no_race	2.084702908	1.128724809	0.023170703	2373
no_stigma	no_stigma	2.668631815	0.895590807	0.003691503	58859
nonbinary	nonbinary	1.904903418	1.032605568	0.022980861	2019
obese	obese	1.916638607	0.90887807	0.00445732	41578
ovarian	ovarian	2.020740741	1.046195332	0.040268077	675
pancreatic	pancreatic	1.88185654	0.980081247	0.063663118	237
prostate	prostate	2.467346443	0.932307984	0.014526584	4119
schizophrenia	schizophrenia	1.705754615	1.075042719	0.035423862	921
skin	skin	2.561195149	0.937024012	0.007408288	15998
stomach	stomach	1.9	1.029135315	0.08136029	160
stroke	stroke	1.794479448	1.004823066	0.017404916	3333
thyroid	thyroid	2.150144928	0.968803548	0.023326048	1725
transgender	transgender	1.95961107	1.035962264	0.028332065	1337
unemployed	unemployed	1.696195671	1.064197445	0.00361385	86717
alcoholism	asian	2.133333333	1.065111861	0.13750535	60
alcoholism	autism	1.752808989	0.956804564	0.101421081	89
alcoholism	bipolar	1.77826087	0.998020897	0.029430031	1150
alcoholism	bisexual	1.895565093	1.044412238	0.039503299	699
alcoholism	black	1.879926673	1.066031904	0.022821429	2182
alcoholism	bladder	1.95	0.959433594	0.151699771	40
alcoholism	blind	1.819277108	1.049327059	0.115178608	83
alcoholism	blood	1.696629213	1.048857543	0.111178677	89
alcoholism	bone	1.44	0.960902354	0.192180471	25
alcoholism	breast	2.180124224	1.011732417	0.079735685	161
alcoholism	cervical	1.81147541	1.006852285	0.091156123	122
alcoholism	colon	1.884615385	1.006224385	0.113932476	78
alcoholism	depression	1.962538563	1.002710846	0.014884816	4538
alcoholism	concentrating	1.465028355	0.996306352	0.030630216	1058
alcoholism	bathing	1.003424658	0.855539008	0.050066633	292
alcoholism	errands	1.24	0.945457464	0.038598139	600
alcoholism	walking	1.288816504	0.937836786	0.030902773	921
alcoholism	divorced	1.905619906	1.043935353	0.021622329	2331
alcoholism	endometrial	1.923076923	1.016782255	0.199407406	26
alcoholism	gay	2.10619469	1.006988018	0.035804372	791
alcoholism	head_neck	1.708333333	1.071057011	0.154593763	48
alcoholism	hearing	1.896877956	1.058765584	0.032565843	1057
alcoholism	heart	1.650137741	0.97278931	0.051058197	363
alcoholism	multiracial	2.013824885	1.12414273	0.076311781	217
alcoholism	hispanic	1.836177474	1.120626455	0.032733848	1172
alcoholism	kidney	1.893617021	1.005075004	0.146605257	47
alcoholism	education	1.679933665	1.081129882	0.031131799	1206
alcoholism	income	1.750645995	1.041944494	0.016749008	3870
alcoholism	lung	1.767123288	1.007203885	0.117884298	73
alcoholism	no_race	1.75	1.100356448	0.152591984	52
alcoholism	nonbinary	1.775280899	1.01972377	0.108090503	89
alcoholism	obese	1.75397974	0.94504644	0.02075647	2073
alcoholism	prostate	2.159836066	1.031931334	0.066062634	244
alcoholism	schizophrenia	1.76875	1.094421963	0.086521653	160
alcoholism	skin	2.325034578	0.978025085	0.036373144	723
alcoholism	stroke	1.560165975	0.990323166	0.063792323	241
alcoholism	thyroid	1.846153846	0.696901135	0.096642799	52
alcoholism	transgender	1.853333333	1.123379714	0.129716716	75
alcoholism	unemployed	1.656840514	1.037431593	0.016467168	3969
asian	autism	1.785714286	1.100745298	0.208021308	28
asian	bipolar	2.008474576	1.097750324	0.101056108	118
asian	bisexual	2.450592885	0.906811214	0.040312676	506
asian	blind	2.142857143	1.458962449	0.318371708	21
asian	blood	1.333333333	1.093344547	0.199616491	30
asian	breast	2.360248447	0.990913688	0.078094939	161
asian	colon	1.714285714	1.146423008	0.25017001	21
asian	depression	2.190954774	1.0098701	0.032015034	995
asian	concentrating	1.703846154	1.087301491	0.067431576	260
asian	bathing	1.161290323	0.978348364	0.124250366	62
asian	errands	1.3375	1.063325151	0.084063234	160
asian	walking	1.450236967	1.028701188	0.07081871	211
asian	divorced	2.291917973	1.057156341	0.036716557	829
asian	gay	2.533169533	0.945956147	0.046889305	407
asian	hearing	2.20361991	1.078376524	0.072539455	221
asian	heart	2.032258065	1.130323353	0.143551209	62
asian	multiracial	2.16066482	1.033711544	0.054405871	361
asian	education	1.958677686	0.988705463	0.063556394	242
asian	income	2.280742459	1.047928795	0.025238477	1724
asian	lung	1.80952381	0.872871561	0.19047619	21
asian	nonbinary	1.986842105	1.148836177	0.131780547	76
asian	obese	1.950095969	0.943298728	0.041326668	521
asian	prostate	2.081081081	0.924312909	0.151956106	37
asian	stroke	1.780487805	1.235155762	0.192898922	41
asian	thyroid	2.222222222	0.865567068	0.144261178	36
asian	transgender	2.024390244	1.128888942	0.176302833	41
asian	unemployed	1.898274296	1.108892454	0.033419178	1101
autism	bipolar	1.482758621	1.048460084	0.068834777	232
autism	bisexual	1.633333333	1.038451803	0.067031776	240
autism	black	1.954545455	0.963389014	0.145236359	44
autism	depression	1.651764706	0.986912207	0.033850809	850
autism	concentrating	1.40509915	0.963939039	0.051305298	353
autism	bathing	0.676923077	0.752240244	0.093303919	65
autism	errands	1.21	0.964651628	0.068211171	200
autism	walking	0.868421053	0.89752026	0.084060474	114
autism	divorced	1.728682171	1.058831446	0.093224911	129
autism	gay	1.717948718	1.033596114	0.082753919	156
autism	hearing	1.75	1.025091707	0.092055953	124
autism	heart	1.444444444	0.933699562	0.179690564	27
autism	multiracial	1.790322581	1.026486875	0.130363963	62
autism	hispanic	1.806451613	1.013582374	0.105103596	93
autism	education	1.321428571	1.020296668	0.192817946	28
autism	income	1.544776119	1.051888256	0.052463418	402
autism	nonbinary	1.521052632	1.001099368	0.072627382	190
autism	obese	1.517598344	0.934138623	0.042504779	483
autism	schizophrenia	1.62745098	1.112848315	0.155829933	51
autism	skin	1.87755102	0.949400097	0.135628585	49
autism	transgender	1.565217391	1.027092941	0.095776911	115
autism	unemployed	1.391408115	1.035042783	0.050565149	419
bipolar	bisexual	1.640706127	0.980943328	0.031610457	963
bipolar	black	1.67805383	1.009219029	0.03247109	966
bipolar	blind	1.571428571	0.967733402	0.101446025	91
bipolar	blood	1.532258065	0.900232064	0.114329586	62
bipolar	breast	1.704545455	0.940019342	0.070856624	176
bipolar	cervical	1.460732984	0.971855245	0.070320978	191
bipolar	colon	1.52173913	0.960072461	0.141554962	46
bipolar	depression	1.681954489	0.989318744	0.013139626	5669
bipolar	concentrating	1.376500316	0.933166724	0.023454101	1583
bipolar	bathing	0.903508772	0.889521585	0.048099819	342
bipolar	errands	1.150964813	0.891195367	0.030025135	881
bipolar	walking	1.08388521	0.871668701	0.028959253	906
bipolar	divorced	1.651565623	1.000256241	0.025817901	1501
bipolar	endometrial	1.531914894	0.952138641	0.138883695	47
bipolar	gay	1.83	1.035803141	0.042286486	600
bipolar	head_neck	1.7	0.923380517	0.20647416	20
bipolar	hearing	1.588145897	1.003333514	0.039114013	658
bipolar	heart	1.304195804	0.988592771	0.058456716	286
bipolar	multiracial	1.815384615	1.000267265	0.062033942	260
bipolar	hispanic	1.649263722	1.029137888	0.037654186	747
bipolar	education	1.495535714	1.059727574	0.050067422	448
bipolar	income	1.542430414	1.011847677	0.018642269	2946
bipolar	lung	1.307692308	1.123182292	0.22027417	26
bipolar	no_race	1.823529412	1.028991511	0.176470588	34
bipolar	nonbinary	1.364705882	0.983256982	0.075412368	170
bipolar	obese	1.467550119	0.907827401	0.016734323	2943
bipolar	ovarian	1.46	0.973317491	0.13764788	50
bipolar	prostate	1.94	1.01840211	0.144023808	50
bipolar	schizophrenia	1.632113821	1.072155073	0.048336484	492
bipolar	skin	1.944598338	1.020473701	0.053709142	361
bipolar	stroke	1.410041841	0.991170897	0.064113516	239
bipolar	thyroid	1.638888889	0.983032898	0.115851538	72
bipolar	transgender	1.558333333	1.106100983	0.100972743	120
bipolar	unemployed	1.433376878	0.984012826	0.017782719	3062
bisexual	black	1.981620718	1.043394303	0.02132487	2394
bisexual	blind	1.698113208	1.011185627	0.138897028	53
bisexual	blood	1.777777778	0.957894944	0.120683419	63
bisexual	breast	2.016949153	1.012596315	0.093217047	118
bisexual	cervical	1.714285714	0.916874768	0.089477815	105
bisexual	colon	1.862068966	0.990098766	0.183856725	29
bisexual	depression	1.921209345	0.983820546	0.014889291	4366
bisexual	concentrating	1.571817193	0.965947185	0.022531008	1838
bisexual	bathing	0.886287625	0.886388077	0.051261146	299
bisexual	errands	1.284946237	0.924192981	0.030305482	930
bisexual	walking	1.156209987	0.919128895	0.032889018	781
bisexual	divorced	1.921420256	1.065253554	0.02570049	1718
bisexual	gay	2.226495726	1.058372965	0.069188005	234
bisexual	hearing	1.802946593	1.046797334	0.044922373	543
bisexual	heart	1.555555556	0.984270803	0.103751252	90
bisexual	multiracial	2.046540881	1.012066985	0.035894317	795
bisexual	hispanic	2.012936611	1.025476152	0.02129488	2319
bisexual	intersex	2.333333333	1.129319405	0.230521358	24
bisexual	education	1.709981168	1.018525019	0.031254276	1062
bisexual	income	1.838498556	1.042558046	0.014464635	5195
bisexual	no_race	1.8	1.003120132	0.124421739	65
bisexual	nonbinary	1.891410049	1.033312409	0.041599591	617
bisexual	obese	1.683610868	0.900963254	0.018860329	2282
bisexual	prostate	2.48	0.908912784	0.128539679	50
bisexual	schizophrenia	1.62745098	0.974136517	0.096453888	102
bisexual	skin	2.203947368	0.987304333	0.056625787	304
bisexual	stroke	1.703703704	1.016308689	0.097794349	108
bisexual	thyroid	1.961538462	1.047153723	0.145214094	52
bisexual	transgender	2.009090909	1.059007862	0.058296464	330
bisexual	unemployed	1.632524026	1.040181517	0.016542106	3954
black	bladder	1.551724138	0.948163898	0.176069616	29
black	blind	1.665048544	0.957354968	0.066702081	206
black	blood	1.797619048	0.928527295	0.101310634	84
black	bone	1.673913043	1.076090616	0.158660905	46
black	breast	2.008097166	0.927348301	0.041723373	494
black	cervical	1.798507463	0.948127167	0.081905712	134
black	colon	1.921259843	0.947899091	0.084112443	127
black	depression	1.723755603	0.961936978	0.014774572	4239
black	concentrating	1.538784067	1.01689259	0.017598144	3339
black	bathing	1.16618705	0.955681277	0.025633368	1390
black	errands	1.266397125	0.976355642	0.020694048	2226
black	walking	1.381602374	0.92012725	0.01294158	5055
black	divorced	1.944144144	0.997084221	0.009023479	12210
black	endometrial	1.833333333	0.912870929	0.166666667	30
black	gay	2.130186525	1.08360984	0.021141846	2627
black	head_neck	2.166666667	0.963086825	0.196589275	24
black	hearing	1.715546504	1.004681293	0.026177426	1473
black	heart	1.509761388	0.950064155	0.044248899	461
black	multiracial	2.113832853	1.078068184	0.028936866	1388
black	intersex	2.104166667	1.308557486	0.188874004	48
black	kidney	1.585714286	0.940133465	0.112367441	70
black	education	1.880905512	1.091044908	0.010320469	11176
black	income	1.97865537	1.074887706	0.005619296	36590
black	lung	1.606060606	0.9426442	0.11603148	66
black	nonbinary	1.80952381	1.107893755	0.09869902	126
black	obese	1.758130081	0.886863866	0.013327637	4428
black	ovarian	1.790697674	1.103201824	0.168236701	43
black	pancreatic	1.777777778	1.154700538	0.222222222	27
black	prostate	2.110294118	0.961800235	0.058317705	272
black	schizophrenia	1.872909699	1.097848061	0.063490193	299
black	skin	1.69047619	0.869204717	0.1341212	42
black	stomach	1.833333333	1.090140265	0.22252395	24
black	stroke	1.552062868	0.922029529	0.04086824	509
black	thyroid	1.802469136	0.812707713	0.090300857	81
black	transgender	2.150289017	1.156610137	0.08793544	173
black	unemployed	1.816157616	1.063589654	0.006059479	30809
bladder	blood	1.931034483	0.883622192	0.164084522	29
bladder	breast	2.5	0.803219329	0.141990459	32
bladder	colon	2	1.019803903	0.2	26
bladder	depression	1.909090909	0.98224711	0.071829022	187
bladder	concentrating	1.333333333	1.00722031	0.205597985	24
bladder	errands	1.047619048	0.804747816	0.175610371	21
bladder	walking	1.263157895	0.916638186	0.121411694	57
bladder	divorced	2.270072993	0.9739523	0.083210361	137
bladder	gay	2.083333333	1.052208562	0.175368094	36
bladder	hearing	2.320224719	0.92896635	0.069628972	178
bladder	heart	1.743902439	0.940330591	0.103842142	82
bladder	hispanic	1.761904762	0.94365046	0.205921412	21
bladder	kidney	2.108695652	0.900080512	0.132709631	46
bladder	income	1.652173913	1.021040006	0.106450779	92
bladder	lung	2	0.975900073	0.208062595	22
bladder	obese	1.855555556	0.946160853	0.070522666	180
bladder	prostate	2.327868852	0.991222827	0.089741098	122
bladder	skin	2.310185185	0.935644518	0.063662546	216
bladder	stroke	1.848484848	0.972150069	0.169229605	33
bladder	thyroid	2.333333333	1.064581295	0.232310684	21
bladder	unemployed	1.454545455	1.027317575	0.109512421	88
blind	blood	1.71875	1.197696041	0.211724748	32
blind	breast	2.017241379	1.115935283	0.146529481	58
blind	depression	1.55597723	1.024508295	0.044628282	527
blind	concentrating	1.267080745	1.010926332	0.079672156	161
blind	bathing	0.728571429	0.915588487	0.109433755	70
blind	errands	1.235632184	1.035047904	0.078466779	174
blind	walking	1.062200957	0.92036622	0.063663063	209
blind	divorced	1.640625	1.104247592	0.069015475	256
blind	gay	1.807017544	1.007801647	0.133486589	57
blind	hearing	1.604166667	1.02967646	0.06646533	240
blind	heart	1.327433628	0.900817861	0.084741816	113
blind	multiracial	1.708333333	0.966642211	0.139522785	48
blind	hispanic	1.536585366	1.068661454	0.074638554	205
blind	education	1.52293578	0.967971631	0.092714867	109
blind	income	1.404699739	1.041383922	0.053212233	383
blind	obese	1.549618321	0.954690946	0.048157788	393
blind	prostate	1.826086957	1.060489359	0.156360626	46
blind	skin	2.097902098	1.063575456	0.088940648	143
blind	stroke	1.467741935	1.100151386	0.098796511	124
blind	thyroid	1.761904762	1.091089451	0.238095238	21
blind	unemployed	1.232704403	0.951745203	0.043577419	477
blood	bone	1.444444444	1.040077404	0.141536607	54
blood	breast	1.97029703	1.033977229	0.10288458	101
blood	cervical	1.862068966	0.742781353	0.137931034	29
blood	colon	2.054054054	1.025939839	0.168663471	37
blood	depression	1.764026403	0.964884077	0.039195736	606
blood	concentrating	1.363636364	0.83456785	0.102728201	66
blood	bathing	1.054054054	0.704980139	0.115898021	37
blood	errands	1.015151515	0.667772975	0.082197171	66
blood	walking	1.187969925	0.760286787	0.065925225	133
blood	divorced	1.893687708	1.007634204	0.05807907	301
blood	gay	1.969072165	0.973113648	0.098804721	97
blood	head_neck	1.970588235	0.758199387	0.130030122	34
blood	hearing	1.845323741	0.984260467	0.05903202	278
blood	heart	1.524271845	0.948111231	0.093420175	103
blood	multiracial	1.724137931	1.065583399	0.19787387	29
blood	hispanic	1.907407407	1.018859882	0.098039838	108
blood	kidney	1.964285714	0.999338405	0.188857207	28
blood	income	1.573394495	0.953590566	0.064585303	218
blood	lung	1.967741935	0.836017184	0.150153119	31
blood	obese	1.698447894	0.893170276	0.042057746	451
blood	prostate	2.186440678	0.969175811	0.089219865	118
blood	skin	2.095823096	0.943297459	0.046757519	407
blood	stroke	1.714285714	1.078684883	0.128927503	70
blood	thyroid	2	0.866025404	0.135250445	41
blood	unemployed	1.448571429	0.921836783	0.049274249	350
bone	breast	1.680851064	0.911434201	0.132946342	47
bone	depression	1.504504505	0.989709543	0.093939073	111
bone	walking	1.326923077	0.856833062	0.118821367	52
bone	divorced	1.483333333	0.982761013	0.126873901	60
bone	hearing	1.537037037	0.945953905	0.128728022	54
bone	heart	1.608695652	0.988071144	0.206027076	23
bone	hispanic	1.435897436	1.095321914	0.175391876	39
bone	income	1.379310345	0.905299376	0.097058281	87
bone	lung	1.565217391	1.121123096	0.233770325	23
bone	obese	1.471910112	0.893027125	0.094660686	89
bone	prostate	1.529411765	1.022038786	0.175278206	34
bone	skin	1.916666667	0.985713552	0.142275496	48
bone	unemployed	1.223300971	0.850974514	0.08384901	103
brain	depression	1.723076923	1.011678968	0.088730115	130
brain	concentrating	1.422222222	1.097287749	0.163574	45
brain	errands	1.416666667	1.07902072	0.179836787	36
brain	walking	1.058823529	0.850710094	0.145895578	34
brain	divorced	1.880952381	1.063871919	0.164159001	42
brain	hearing	1.764705882	1.011696304	0.141665819	51
brain	hispanic	2.034482759	0.905647307	0.168174483	29
brain	income	1.509090909	1.103407639	0.148783456	55
brain	lung	1.32	0.988264472	0.197652894	25
brain	obese	1.716216216	0.883955467	0.102757736	74
brain	skin	1.875	0.975506485	0.172446813	32
brain	unemployed	1.292929293	0.950322451	0.095511	99
breast	cervical	2.031007752	0.967745322	0.085205225	129
breast	colon	2.18556701	1.013758445	0.102931575	97
breast	depression	2.076484561	0.971721353	0.0211795	2105
breast	concentrating	1.471264368	0.941516185	0.071376158	174
breast	bathing	1.075949367	0.780731936	0.087839206	79
breast	errands	1.197368421	0.891753787	0.072330783	152
breast	walking	1.444444444	0.876049327	0.045059115	378
breast	divorced	2.227309237	0.972562286	0.027563398	1245
breast	endometrial	2.134831461	0.919374926	0.097453547	89
breast	gay	2.27972028	0.967103956	0.080873296	143
breast	head_neck	2.333333333	0.711159002	0.129839276	30
breast	hearing	2.285714286	0.928243082	0.03677833	637
breast	heart	1.831325301	0.918751156	0.071308919	166
breast	multiracial	2.119266055	0.969199466	0.092832472	109
breast	hispanic	1.901376147	0.935579204	0.044806118	436
breast	kidney	2.047619048	0.882136568	0.136116628	42
breast	education	1.580645161	0.787057649	0.070679863	124
breast	income	1.755158184	0.989210496	0.036687787	727
breast	lung	1.733333333	1.082206621	0.124962457	75
breast	obese	1.96300578	0.852863163	0.020504836	1730
breast	ovarian	2	1.012422837	0.112491426	81
breast	skin	2.498495486	0.913556833	0.028932635	997
breast	stroke	1.872727273	1.013107008	0.078870274	165
breast	thyroid	2.059171598	0.917450803	0.070573139	169
breast	unemployed	1.60645933	0.963728488	0.033331247	836
cervical	colon	1.810810811	0.938019126	0.154209394	37
cervical	depression	1.693950178	1.006533966	0.034666871	843
cervical	concentrating	1.113095238	0.918379171	0.070854491	168
cervical	bathing	0.718309859	0.700675156	0.083154842	71
cervical	errands	0.879032258	0.81243128	0.072958483	124
cervical	walking	1.046296296	0.839537628	0.0571233	216
cervical	divorced	1.870212766	1.006464159	0.04642473	470
cervical	endometrial	1.422222222	0.965045663	0.143860514	45
cervical	gay	2.047619048	0.804747816	0.175610371	21
cervical	hearing	1.716981132	1.007139548	0.079871362	159
cervical	heart	1.305555556	0.929014151	0.109485368	72
cervical	multiracial	1.736842105	1.107327206	0.179632193	38
cervical	hispanic	1.74863388	1.017530836	0.075218044	183
cervical	education	1.305882353	0.859450675	0.093220514	85
cervical	income	1.512987013	1.00045768	0.046545504	462
cervical	lung	1.653846154	0.93561991	0.183490161	26
cervical	obese	1.674757282	0.912391033	0.03670175	618
cervical	ovarian	1.545454545	0.953462589	0.108657146	77
cervical	schizophrenia	1.619047619	1.116968687	0.24374255	21
cervical	skin	2.227513228	0.976361382	0.07101984	189
cervical	stroke	1.28125	0.967220695	0.120902587	64
cervical	thyroid	1.428571429	0.978766159	0.165441677	35
cervical	unemployed	1.284836066	0.947717226	0.042901143	488
colon	depression	1.851174935	1.011086414	0.051664102	383
colon	concentrating	1.216216216	1.010496559	0.117467839	74
colon	bathing	1.259259259	0.902670934	0.173719102	27
colon	errands	1.204545455	0.851252032	0.128331072	44
colon	walking	1.366412214	0.896198011	0.078301184	131
colon	divorced	2.004273504	0.973899129	0.063665778	234
colon	endometrial	2.35	1.039989878	0.232548806	20
colon	gay	2.083333333	1.031203317	0.121528476	72
colon	hearing	2.139013453	0.9788083	0.065545852	223
colon	heart	1.733333333	0.934812213	0.107942817	75
colon	multiracial	2.041666667	0.999093792	0.203939166	24
colon	hispanic	1.787234043	0.971334748	0.10018553	94
colon	kidney	1.75	1.075828707	0.203312515	28
colon	education	1.578947368	1.081329986	0.175414887	38
colon	income	1.624434389	0.962544106	0.064747723	221
colon	lung	1.774193548	1.086574968	0.195154625	31
colon	obese	1.796352584	0.948933328	0.052316388	329
colon	prostate	2.028571429	0.91637959	0.10952831	70
colon	skin	2.317269076	0.945992701	0.059949852	249
colon	stroke	1.527272727	1.086185058	0.146461163	55
colon	thyroid	2.16	0.8	0.16	25
colon	unemployed	1.495614035	0.982210969	0.065048511	228
depression	concentrating	1.455290346	0.943464951	0.012591851	5614
depression	bathing	0.925705795	0.829103775	0.022598851	1346
depression	errands	1.138746803	0.875305947	0.015650438	3128
depression	walking	1.162011173	0.853868256	0.013307621	4117
depression	divorced	1.934067156	1.022590483	0.010782645	8994
depression	endocrine	1.655172414	0.937929266	0.100556572	87
depression	endometrial	1.817275748	0.910952187	0.052506411	301
depression	esophageal	1.517857143	0.934024945	0.124814333	56
depression	eye	1.981132075	0.990154728	0.136008212	53
depression	gay	2.093072289	0.992627336	0.017227299	3320
depression	head_neck	1.794285714	1.013115956	0.076584368	175
depression	hearing	1.876258389	1.018909988	0.014755968	4768
depression	heart	1.487246566	0.946197027	0.024197909	1529
depression	multiracial	1.984516129	0.996970358	0.025323072	1550
depression	hispanic	1.817556952	1.008070986	0.014126902	5092
depression	intersex	1.892857143	1.100144291	0.207907729	28
depression	kidney	1.670682731	1.006022157	0.063754064	249
depression	education	1.446508648	0.98442469	0.024916156	1561
depression	income	1.594035246	0.989204487	0.009403951	11065
depression	lung	1.620155039	0.987815248	0.061498691	258
depression	no_race	1.727272727	1.037044111	0.083567396	154
depression	nonbinary	1.772828508	0.98237365	0.032782233	898
depression	obese	1.7248058	0.908229334	0.006535885	19310
depression	ovarian	1.737451737	1.030817238	0.064051867	259
depression	pancreatic	1.672727273	0.861835798	0.116209915	55
depression	prostate	2.091822095	0.957519684	0.036268644	697
depression	schizophrenia	1.597080292	1.022262541	0.039058644	685
depression	skin	2.232902468	0.974304769	0.014936369	4255
depression	stomach	1.698113208	0.991985299	0.13625966	53
depression	stroke	1.53164557	0.972599335	0.027356494	1264
depression	thyroid	1.817857143	0.952748992	0.040260993	560
depression	transgender	1.77034358	0.979716051	0.041661764	553
depression	unemployed	1.41813136	0.961191915	0.008814566	11891
concentrating	bathing	0.916188289	0.899771375	0.017602018	2613
concentrating	errands	1.148036788	0.943953282	0.012553725	5654
concentrating	walking	1.074145712	0.911874923	0.011577089	6204
concentrating	divorced	1.390212492	0.974235314	0.017480874	3106
concentrating	endometrial	1.323529412	1.09324616	0.18749017	34
concentrating	gay	1.584632517	0.996128475	0.033241238	898
concentrating	head_neck	1.25	0.944089163	0.192711393	24
concentrating	hearing	1.405948243	1.006230282	0.019775677	2589
concentrating	heart	1.076433121	0.952825972	0.05377108	314
concentrating	multiracial	1.648854962	1.045769577	0.040861599	655
concentrating	hispanic	1.462905983	1.0181703	0.018825975	2925
concentrating	intersex	1.5	1.043185168	0.245881102	18
concentrating	kidney	1.111111111	1.154700538	0.222222222	27
concentrating	education	1.342165372	0.998792263	0.021347759	2189
concentrating	income	1.385234899	0.989046383	0.012078619	6705
concentrating	lung	1.166666667	0.985527457	0.179931873	30
concentrating	no_race	1.563106796	1.09964257	0.108351002	103
concentrating	nonbinary	1.495901639	0.935268141	0.042337599	488
concentrating	obese	1.284485724	0.87043081	0.016144022	2907
concentrating	ovarian	1.234042553	0.937451818	0.136741401	47
concentrating	prostate	1.630434783	1.066135996	0.111152361	92
concentrating	schizophrenia	1.386831276	0.986767534	0.063301167	243
concentrating	skin	1.498498498	0.983675872	0.053905106	333
concentrating	stroke	1.200598802	0.932496214	0.051023923	334
concentrating	thyroid	1.243589744	0.870675174	0.09858455	78
concentrating	transgender	1.521367521	0.936602302	0.061227608	234
concentrating	unemployed	1.264662395	0.960302965	0.01065951	8116
bathing	errands	0.939034046	0.898625735	0.01459878	3789
bathing	walking	1.032581928	0.91142343	0.01254424	5279
bathing	divorced	1.015648286	0.881778162	0.024070387	1342
bathing	gay	1.120535714	0.922429857	0.061632437	224
bathing	hearing	1.09009009	0.934747036	0.028056443	1110
bathing	heart	0.904761905	0.869964888	0.063280634	189
bathing	multiracial	1.11875	1.024061927	0.080959204	160
bathing	hispanic	1.050341297	0.947841209	0.027686737	1172
bathing	education	1.060572687	0.915183995	0.030371448	908
bathing	income	0.961882536	0.888811669	0.017529063	2571
bathing	lung	0.566666667	0.568320777	0.103760703	30
bathing	no_race	1.097560976	0.943527372	0.147354219	41
bathing	nonbinary	0.738095238	0.793331357	0.086559547	84
bathing	obese	0.922077922	0.830843753	0.025305212	1078
bathing	prostate	1.234042553	0.913968079	0.133315946	47
bathing	schizophrenia	0.951612903	0.998809445	0.126848926	62
bathing	skin	1.194285714	0.992484071	0.075024744	175
bathing	stroke	0.931216931	0.881566003	0.064124491	189
bathing	thyroid	0.838709677	0.734700583	0.13195612	31
bathing	transgender	0.853658537	0.909971857	0.142113728	41
bathing	unemployed	0.941690962	0.884527663	0.014400183	3773
errands	walking	1.026559061	0.896311524	0.010857405	6815
errands	divorced	1.102305476	0.915247774	0.020058494	2082
errands	endometrial	1.147058824	0.821393972	0.140867904	34
errands	gay	1.276923077	0.94565539	0.041469732	520
errands	hearing	1.137713203	0.955382159	0.024012461	1583
errands	heart	0.888513514	0.826101619	0.048016181	296
errands	multiracial	1.282798834	0.98165708	0.0530045	343
errands	hispanic	1.143376623	0.943416859	0.021502466	1925
errands	kidney	0.869565217	1.057628042	0.220530691	23
errands	education	1.113220339	0.93481298	0.024340457	1475
errands	income	1.145945946	0.937318205	0.013782601	4625
errands	lung	0.886792453	0.891420158	0.122445976	53
errands	no_race	1.325	1.099769826	0.122958005	80
errands	nonbinary	1.203389831	0.872475191	0.05079747	295
errands	obese	1.039959016	0.832724834	0.018847841	1952
errands	ovarian	1.129032258	1.056470081	0.189747628	31
errands	prostate	1.203389831	0.82586759	0.107518802	59
errands	schizophrenia	1.216216216	0.958602587	0.078796647	148
errands	skin	1.147482014	0.901168991	0.054048524	278
errands	stroke	1.04109589	0.880305417	0.051515978	292
errands	thyroid	0.863636364	0.875062435	0.10771274	66
errands	transgender	1.335664336	0.911152002	0.076194358	143
errands	unemployed	1.065881259	0.913210578	0.01136992	6451
walking	divorced	1.295974382	0.916686007	0.013863744	4372
walking	endometrial	1.234375	0.955222695	0.119402837	64
walking	gay	1.31911967	0.932992044	0.03460276	727
walking	head_neck	1.384615385	1.114860969	0.178520629	39
walking	hearing	1.390460792	0.954380214	0.015666643	3711
walking	heart	1.151212553	0.884769114	0.033417268	701
walking	multiracial	1.295045045	0.960094403	0.045564064	444
walking	hispanic	1.231611454	0.927280169	0.015536887	3562
walking	kidney	1.310810811	1.019342733	0.118496186	74
walking	education	1.215842269	0.91608359	0.017037704	2891
walking	income	1.202496715	0.906522891	0.010391696	7610
walking	lung	1.094017094	0.860862699	0.079586785	117
walking	no_race	1.430656934	0.991104705	0.084675789	137
walking	nonbinary	0.923529412	0.849663638	0.065166226	170
walking	obese	1.262952356	0.860961508	0.013891898	3841
walking	ovarian	1.0625	0.852168103	0.106521013	64
walking	prostate	1.621621622	0.942261207	0.063240431	222
walking	schizophrenia	1	0.930414769	0.080077353	135
walking	skin	1.508365508	0.913949473	0.032787755	777
walking	stroke	1.161579892	0.901096264	0.038180674	557
walking	thyroid	1.141732283	0.870362171	0.077232154	127
walking	transgender	0.9	0.908469293	0.101569955	80
walking	unemployed	1.124799197	0.892442108	0.008942324	9960
divorced	endocrine	1.853658537	1.108173624	0.173067644	41
divorced	endometrial	2	1.032795559	0.088561489	136
divorced	esophageal	1.766666667	0.971430986	0.177358221	30
divorced	eye	2.142857143	0.963624112	0.210280021	21
divorced	gay	2.122428991	1.064441479	0.03331263	1021
divorced	head_neck	1.868686869	0.996385966	0.100140557	99
divorced	hearing	1.949920255	1.065670358	0.019032863	3135
divorced	heart	1.654651163	0.962892056	0.032834347	860
divorced	multiracial	2.008458647	1.054008999	0.032312719	1064
divorced	hispanic	1.893358876	1.072722687	0.011066645	9396
divorced	intersex	1.933333333	0.944433176	0.172429118	30
divorced	kidney	1.936170213	1.05025688	0.088447585	141
divorced	education	1.61399177	1.044970368	0.014989455	4860
divorced	income	1.740214927	1.040253014	0.007303664	20286
divorced	lung	1.803191489	1.007241388	0.073460628	188
divorced	no_race	1.837931034	1.118239407	0.065665279	290
divorced	nonbinary	1.705426357	1.0782154	0.094931573	129
divorced	obese	1.802732576	0.923240989	0.011439083	6514
divorced	ovarian	1.913385827	1.046715362	0.092880969	127
divorced	pancreatic	1.742857143	0.918530064	0.155259918	35
divorced	prostate	2.28606357	0.938723793	0.046416904	409
divorced	schizophrenia	1.649425287	1.090195248	0.082647488	174
divorced	skin	2.411684162	0.998322997	0.021327988	2191
divorced	stomach	1.69047619	0.949662205	0.14653606	42
divorced	stroke	1.618541033	1.000193132	0.038991588	658
divorced	thyroid	1.940972222	0.962713441	0.056728434	288
divorced	transgender	2.006849315	1.085938814	0.089872936	146
divorced	unemployed	1.542679019	1.022286547	0.007803259	17163
endocrine	hearing	1.882352941	1.037616905	0.177949831	34
endocrine	hispanic	1.666666667	0.960768923	0.184900065	27
endocrine	income	1.233333333	0.817200154	0.149199653	30
endocrine	obese	1.64516129	0.831683542	0.105623915	62
endocrine	skin	2.085714286	0.853071563	0.144195412	35
endocrine	thyroid	1.789473684	0.990710767	0.160714509	38
endocrine	unemployed	1.245283019	0.89669608	0.123170679	53
endometrial	gay	2.216216216	0.854242196	0.140436552	37
endometrial	hearing	1.870588235	1.032659941	0.112007697	85
endometrial	heart	1.5	0.989949494	0.194145069	26
endometrial	hispanic	1.645833333	1.08155883	0.15610957	48
endometrial	income	1.568807339	0.926632418	0.088755289	109
endometrial	obese	1.847701149	0.899772883	0.048232889	348
endometrial	ovarian	2.125	1.064414733	0.153635033	48
endometrial	skin	2.261904762	0.850210058	0.075742732	126
endometrial	unemployed	1.383333333	0.945429815	0.086305539	120
esophageal	hearing	1.902439024	0.916648189	0.143156396	41
esophageal	heart	1.458333333	1.141287094	0.232964253	24
esophageal	income	1.64	1.150362262	0.230072452	25
esophageal	obese	1.675675676	0.851601565	0.140002435	37
esophageal	prostate	1.904761905	1.04425868	0.227875926	21
esophageal	skin	2.133333333	1.035725481	0.154396839	45
esophageal	unemployed	1.297297297	0.938819142	0.154340916	37
eye	obese	1.935483871	0.853833859	0.153353088	31
eye	skin	2.073170732	1.104315261	0.172465069	41
gay	head_neck	1.967741935	1.016001016	0.182479169	31
gay	hearing	2.029363785	1.050576757	0.042432396	613
gay	heart	1.81938326	0.976708201	0.0648264	227
gay	multiracial	2.299180328	1.061090517	0.048033311	488
gay	hispanic	2.243317972	1.080769519	0.023200814	2170
gay	intersex	1.785714286	1.315354983	0.248578726	28
gay	kidney	2.153846154	0.987779582	0.158171321	39
gay	education	1.908695652	1.102344662	0.041965544	690
gay	income	1.958092486	1.102843185	0.017115323	4152
gay	lung	1.633333333	0.889917987	0.162476052	30
gay	no_race	2.209677419	1.25629036	0.159549035	62
gay	nonbinary	1.98989899	1.064929541	0.053514723	396
gay	obese	1.906951872	0.930952102	0.021528141	1870
gay	ovarian	2.08	1.037625494	0.207525099	25
gay	prostate	2.329192547	0.885835746	0.069813637	161
gay	schizophrenia	1.432098765	1.071660763	0.119073418	81
gay	skin	2.385220126	0.975786434	0.038692449	636
gay	stroke	1.812030075	0.985888124	0.085487342	133
gay	thyroid	1.869565217	1.185255634	0.174756409	46
gay	transgender	1.951768489	1.119153665	0.063461382	311
gay	unemployed	1.757634647	1.081953535	0.018027552	3602
head_neck	hearing	1.961538462	0.969766286	0.077643443	156
head_neck	heart	2.277777778	0.701472374	0.116912062	36
head_neck	hispanic	1.866666667	1.04166092	0.190180394	30
head_neck	income	1.482758621	0.941096399	0.123572011	58
head_neck	lung	1.551724138	1.055130557	0.195932826	29
head_neck	obese	1.758865248	0.885604791	0.074581378	141
head_neck	prostate	2.454545455	0.832575413	0.144932776	33
head_neck	skin	2.192771084	1.043976446	0.081028287	166
head_neck	stroke	1.5	0.963624112	0.205445351	22
head_neck	thyroid	1.894736842	0.894109059	0.145043642	38
head_neck	unemployed	1.490384615	1.004796191	0.098528373	104
hearing	heart	1.804025424	1.003041347	0.032646215	944
hearing	multiracial	1.916	1.0359715	0.065520591	250
hearing	hispanic	1.614252061	1.041375926	0.025271946	1698
hearing	intersex	1.684210526	0.945905303	0.217005559	19
hearing	kidney	2.076335878	1.004745055	0.087784983	131
hearing	education	1.419472247	0.988837192	0.029828124	1099
hearing	income	1.580487805	1.02727907	0.017401515	3485
hearing	lung	1.973856209	1.050987708	0.08496732	153
hearing	no_race	2.1125	1.147300078	0.128272048	80
hearing	nonbinary	1.783783784	0.940274956	0.109304743	74
hearing	obese	1.825025694	0.935856243	0.015001087	3892
hearing	ovarian	1.836065574	1.003000962	0.128421114	61
hearing	pancreatic	1.590909091	0.854070974	0.182088544	22
hearing	prostate	2.392065344	0.938696927	0.032065276	857
hearing	schizophrenia	1.525773196	1.128169457	0.114548253	97
hearing	skin	2.4004914	0.930682202	0.018833393	2442
hearing	stroke	1.772486772	1.037844663	0.043585379	567
hearing	thyroid	2.069306931	0.964622224	0.067870583	202
hearing	transgender	1.721311475	0.96835165	0.123984724	61
hearing	unemployed	1.374833378	0.981832881	0.016031126	3751
heart	multiracial	1.5	0.912870929	0.109108945	70
heart	hispanic	1.471976401	0.967647938	0.052555422	339
heart	kidney	1.563636364	1.032143336	0.139174179	55
heart	education	1.319047619	0.991890104	0.06844692	210
heart	income	1.39484127	0.974782931	0.030702776	1008
heart	lung	1.666666667	0.934103324	0.112452826	69
heart	obese	1.560657985	0.92198486	0.024137714	1459
heart	ovarian	1.25	1.040833	0.196698948	28
heart	prostate	2.035714286	1.001151411	0.05983024	280
heart	schizophrenia	1.307692308	1.146836425	0.159037598	52
heart	skin	1.990909091	0.968245073	0.03489313	770
heart	stroke	1.482965932	0.986459747	0.044160003	499
heart	thyroid	1.70212766	1.06147751	0.154832408	47
heart	unemployed	1.214847162	0.912781999	0.026975178	1145
multiracial	hispanic	2.139353004	1.077602976	0.020317671	2813
multiracial	education	1.958158996	1.098085985	0.050225284	478
multiracial	income	1.967330677	1.071259584	0.021382469	2510
multiracial	nonbinary	2.022727273	0.952825522	0.082932817	132
multiracial	obese	1.750727449	0.900343491	0.028040057	1031
multiracial	prostate	2.314285714	0.900046684	0.152135657	35
multiracial	schizophrenia	1.8	1.069044968	0.151185789	50
multiracial	skin	2.477272727	1.016838381	0.108395336	88
multiracial	stroke	1.406779661	0.853363408	0.111098453	59
multiracial	thyroid	1.918918919	0.924312909	0.151956106	37
multiracial	transgender	1.829268293	0.978848884	0.108095776	82
multiracial	unemployed	1.740497419	1.094908205	0.023718433	2131
hispanic	intersex	1.821428571	1.156417566	0.218542378	28
hispanic	kidney	1.683544304	0.981159751	0.110389096	79
hispanic	education	1.748406536	1.039677059	0.007914131	17258
hispanic	income	1.87453354	1.074164419	0.007246298	21974
hispanic	lung	1.340909091	1.098480596	0.165602181	44
hispanic	nonbinary	1.934210526	1.066124684	0.070605832	228
hispanic	obese	1.769617936	0.937278457	0.014176801	4371
hispanic	ovarian	1.767857143	1.128008243	0.150736442	56
hispanic	prostate	2.162162162	0.896357361	0.073680121	148
hispanic	schizophrenia	1.6	1.095445115	0.1	120
hispanic	skin	2.215328467	1.052287967	0.063571041	274
hispanic	stomach	1.772727273	0.972567451	0.207352077	22
hispanic	stroke	1.554621849	1.044959604	0.067734671	238
hispanic	thyroid	1.738562092	0.908810977	0.073473013	153
hispanic	transgender	1.980519481	1.019231924	0.082132049	154
hispanic	unemployed	1.656542847	1.090869573	0.008196237	17714
intersex	education	1.914285714	1.172514356	0.198191099	35
intersex	income	1.744186047	1.199863193	0.129384576	86
intersex	no_race	1.681818182	1.427163809	0.304272346	22
intersex	nonbinary	1.84	1.518771433	0.303754287	25
intersex	transgender	1.921052632	1.216587584	0.197356567	38
intersex	unemployed	1.726027397	1.238954241	0.145008626	73
kidney	education	0.913043478	0.668311541	0.139352589	23
kidney	income	1.520661157	1.033595452	0.093963223	121
kidney	lung	1.916666667	0.874234359	0.145705726	36
kidney	obese	1.762237762	0.913509077	0.054016924	286
kidney	prostate	2.156626506	0.917072858	0.100661824	83
kidney	skin	2.165605096	0.932649478	0.074433532	157
kidney	stroke	1.5625	0.877588338	0.155137166	32
kidney	thyroid	2.108108108	0.842739705	0.138545554	37
kidney	unemployed	1.329479769	0.965147456	0.073378802	173
education	income	1.762226791	1.071334066	0.007880013	18484
education	lung	1.310344828	0.92980214	0.172659923	29
education	no_race	1.795081967	1.118041531	0.071575275	244
education	nonbinary	1.384615385	1.105314189	0.153279499	52
education	obese	1.407854985	0.917910238	0.029129001	993
education	ovarian	1.133333333	0.819307249	0.149584354	30
education	prostate	1.542857143	0.918530064	0.155259918	35
education	schizophrenia	1.520325203	1.118763907	0.100875544	123
education	skin	1.606741573	1.040301284	0.110271716	89
education	stroke	1.408805031	0.962682411	0.076345681	159
education	thyroid	1.428571429	0.746420027	0.162882204	21
education	transgender	1.769230769	1.202561369	0.126062685	91
education	unemployed	1.63096596	1.074733501	0.008327265	16657
income	lung	1.564285714	0.983392413	0.083111828	140
income	no_race	1.857687421	1.160229967	0.041357732	787
income	nonbinary	1.572555205	1.037345668	0.04119826	634
income	obese	1.47982749	0.925353282	0.010914492	7188
income	ovarian	1.47761194	0.898757856	0.077640853	134
income	pancreatic	1.107142857	0.785954749	0.148531486	28
income	prostate	1.834677419	0.982069562	0.06236148	248
income	schizophrenia	1.68	1.081294875	0.045093113	575
income	skin	1.885406464	1.018260992	0.031867371	1021
income	stomach	1.4	0.855005545	0.156101941	30
income	stroke	1.394350282	0.952118233	0.032005104	885
income	thyroid	1.495614035	0.897857494	0.059462065	228
income	transgender	1.759541985	1.086772803	0.04747589	524
income	unemployed	1.674051282	1.064174724	0.004819762	48750
lung	obese	1.611111111	0.941820944	0.070199188	180
lung	prostate	2	1.011561078	0.15249857	44
lung	skin	2.085227273	1.013400473	0.076387935	176
lung	stroke	1.5625	0.913606819	0.161504394	32
lung	thyroid	1.75	0.803219329	0.141990459	32
lung	unemployed	1.216216216	0.930612676	0.068420005	185
no_race	nonbinary	1.65	1.308876577	0.2926737	20
no_race	obese	1.716535433	0.889958424	0.07897104	127
no_race	skin	2.3	1.055363967	0.192682217	30
no_race	unemployed	1.615384615	1.104871368	0.042495053	676
nonbinary	obese	1.52955665	0.904236012	0.04487648	406
nonbinary	schizophrenia	1.107142857	0.875141712	0.165386238	28
nonbinary	skin	1.961538462	0.870896974	0.170796949	26
nonbinary	transgender	1.801652893	0.968736445	0.050845477	363
nonbinary	unemployed	1.35257732	1.03722978	0.047098178	485
obese	ovarian	1.686098655	0.939682968	0.062925826	223
obese	pancreatic	1.361702128	0.704813633	0.102807635	47
obese	prostate	2.046312178	0.902220982	0.037366175	583
obese	schizophrenia	1.461111111	0.940360204	0.049561334	360
obese	skin	2.060946028	0.891225356	0.015518946	3298
obese	stomach	1.533333333	0.990867389	0.147709789	45
obese	stroke	1.511811024	0.912884384	0.02863973	1016
obese	thyroid	1.759930915	0.887855779	0.036898027	579
obese	transgender	1.599137931	0.939097447	0.061654768	232
obese	unemployed	1.317794421	0.897203019	0.010195489	7744
ovarian	skin	2.195402299	1.043686227	0.111894909	87
ovarian	stroke	1.296296296	0.953326759	0.18346782	27
ovarian	thyroid	1.619047619	1.023532631	0.223353131	21
ovarian	unemployed	1.34591195	0.947931935	0.075175892	159
pancreatic	skin	1.861111111	0.899294256	0.149882376	36
pancreatic	unemployed	1.325581395	0.918615165	0.140087499	43
prostate	skin	2.528409091	0.887590982	0.027313724	1056
prostate	stroke	2.071428571	0.90277635	0.076298527	140
prostate	thyroid	2.311111111	1.062206585	0.158344409	45
prostate	unemployed	1.726937269	0.995905242	0.060496935	271
schizophrenia	skin	1.391304348	0.988071144	0.206027076	23
schizophrenia	stroke	1.444444444	1.139289163	0.169835201	45
schizophrenia	unemployed	1.585197935	1.044717997	0.043342206	581
skin	stomach	2.214285714	0.994694923	0.187979671	28
skin	stroke	1.979545455	0.997509323	0.047554391	440
skin	thyroid	2.223140496	0.937796511	0.060283843	242
skin	unemployed	1.671689136	1.03666104	0.029193034	1261
stomach	unemployed	1.242424242	0.969223369	0.168720132	33
stroke	thyroid	1.535714286	0.971676821	0.129845777	56
stroke	unemployed	1.283036551	0.920132832	0.028168798	1067
thyroid	unemployed	1.368613139	0.952671342	0.057552981	274
healthscore		1	0	0	72085
all		2.233561052	1.034674208	0.001694862	372682
