# Supplementary material for: Additive and Multiplicative Effects of Socially Stigmatized Identities Using Linear Regression to Model Effects on Self-Reported Overall Health as Reported in the All of Us Research Program: Quantitative Analysis
Source: JMIR Form Res. 2026 Apr 2;10:e76037. doi: 10.2196/76037 (PMC13046218; doi:10.2196/76037)
Supplement: Multimedia Appendix 1 [file formative-v10-e76037-s001.zip › stigma_code_and_files/Health_AoU_v2.csv]

Rating	Overall Health	Mental Health	Physical Health	Quality of Life
Poor	0.05	0.04	0.06	0.03
Fair	0.2	0.16	0.22	0.14
Good	0.35	0.31	0.36	0.32
Very good	0.3	0.33	0.27	0.33
Excellent	0.11	0.16	0.1	0.18
