# Supplementary material for: Additive and Multiplicative Effects of Socially Stigmatized Identities Using Linear Regression to Model Effects on Self-Reported Overall Health as Reported in the All of Us Research Program: Quantitative Analysis
Source: JMIR Form Res. 2026 Apr 2;10:e76037. doi: 10.2196/76037 (PMC13046218; doi:10.2196/76037)
Supplement: Multimedia Appendix 1 [file formative-v10-e76037-s001.zip › stigma_code_and_files/single_summary_stats_241113_no_entire.csv]

stigma_names	mean	std	se	n
bathing	1.089849441	0.930131541	0.011560005	6474
errands	1.216563411	0.948045767	0.00881455	11568
walking	1.352005061	0.931930286	0.006351872	21526
concentrating	1.516868772	0.998881522	0.007528925	17602
unemployed	1.696195671	1.064197445	0.003552994	89713
schizophrenia	1.705754615	1.075042719	0.035309036	927
bipolar	1.748364649	1.005070891	0.01181374	7238
education	1.785857729	1.058156841	0.005546782	36393
stroke	1.794479448	1.004823066	0.017345172	3356
bone	1.801980198	1.033145977	0.051085781	409
autism	1.802931596	1.039681102	0.029632693	1231
blind	1.813393529	1.079561489	0.029458415	1343
heart	1.859277206	0.99401645	0.014061735	4997
pancreatic	1.88185654	0.980081247	0.063396186	239
stomach	1.9	1.029135315	0.080361967	164
nonbinary	1.904903418	1.032605568	0.022374053	2130
lung	1.913553895	1.002133336	0.032582165	946
income	1.915154701	1.071097906	0.003345042	102531
obese	1.916638607	0.90887807	0.004444458	41819
intersex	1.917050691	1.206669184	0.078216746	238
brain	1.947058824	1.029143268	0.055568513	343
cervical	1.958797327	1.030712495	0.024200197	1814
transgender	1.95961107	1.035962264	0.027637947	1405
esophageal	1.971291866	0.999585855	0.068490494	213
endocrine	1.980237154	0.989831607	0.061864475	256
ovarian	2.020740741	1.046195332	0.040149292	679
alcoholism	2.021549373	1.040591671	0.009866199	11124
blood	2.050182482	0.987479798	0.021000704	2211
kidney	2.054968288	0.996895525	0.032292614	953
depression	2.058522905	0.996621279	0.004269879	54479
divorced	2.060694784	1.055261299	0.00439136	57746
bisexual	2.069107856	1.023079629	0.008162205	15711
black	2.069289108	1.046680678	0.00373867	78378
hispanic	2.07793552	1.058277152	0.00389104	73972
no_race	2.084702908	1.128724809	0.022369634	2546
endometrial	2.113892365	0.939681994	0.033202031	801
hearing	2.128743308	1.034091894	0.00741995	19423
thyroid	2.150144928	0.968803548	0.023272146	1733
colon	2.171864172	0.970214414	0.025435263	1455
head_neck	2.207261725	0.95553027	0.037026046	666
eye	2.218978102	1.012534157	0.085270759	141
multiracial	2.249303919	1.037872351	0.010524443	9725
gay	2.282001254	1.034180344	0.008455611	14959
bladder	2.292993631	0.974234356	0.031591714	951
breast	2.369399362	0.942675007	0.01105896	7266
prostate	2.467346443	0.932307984	0.014461776	4156
asian	2.505697795	0.963865051	0.008099134	14163
skin	2.561195149	0.937024012	0.007379515	16123
no_stigma	2.668631815	0.895590807	0.003575362	62745
