# Supplementary material for: Additive and Multiplicative Effects of Socially Stigmatized Identities Using Linear Regression to Model Effects on Self-Reported Overall Health as Reported in the All of Us Research Program: Quantitative Analysis
Source: JMIR Form Res. 2026 Apr 2;10:e76037. doi: 10.2196/76037 (PMC13046218; doi:10.2196/76037)
Supplement: Multimedia Appendix 1 [file formative-v10-e76037-s001.zip › stigma_code_and_files/highest_effect_stat_sig_241114.csv]

covariates	Estimate	StdError	t value	p	adjusted_p	significant	abs val over 0.15
Difficulty walking or with stairs	-0.705159	0.016521	-42.681882	0	0.0000	1	1
Unemployed or unable to work	-0.702375	0.008738	-80.378579	0	0.0000	1	1
Asian & Blood or soft tissue cancer	-0.6631	0.176702	-3.752642	0.000175	0.0022	1	1
Difficulty with errands	-0.484938	0.027111	-17.88739	0	0.0000	1	1
Low educational attainment	-0.450055	0.015383	-29.256172	0	0.0000	1	1
Intersex or not male or female	-0.421089	0.129712	-3.246339	0.001169	0.0120	1	1
Pancreatic cancer	-0.414319	0.087134	-4.754934	0.000002	0.0000	1	1
Cognitive difficulties	-0.399387	0.017885	-22.330862	0	0.0000	1	1
Difficulty dressing or bathing	-0.364817	0.042642	-8.555255	0	0.0000	1	1
Lung cancer	-0.363876	0.052831	-6.88749	0	0.0000	1	1
Obese	-0.36231	0.009552	-37.929228	0	0.0000	1	1
Esophageal cancer	-0.2999	0.102653	-2.921476	0.003484	0.0305	1	1
Heart attack	-0.278544	0.023799	-11.703939	0	0.0000	1	1
Low income	-0.256181	0.008414	-30.446912	0	0.0000	1	1
Blood or soft tissue cancer	-0.25545	0.032431	-7.876804	0	0.0000	1	1
Stroke	-0.25361	0.031466	-8.059703	0	0.0000	1	1
Black	-0.238876	0.008268	-28.892296	0	0.0000	1	1
Kidney cancer	-0.214743	0.051128	-4.200102	0.000027	0.0004	1	1
No race	-0.212861	0.028324	-7.515299	0	0.0000	1	1
Hispanic	-0.206128	0.008045	-25.621502	0	0.0000	1	1
Non-binary	-0.202976	0.044641	-4.546889	0.000005	0.0001	1	1
Autism & Depression	-0.197876	0.061871	-3.198178	0.001383	0.0139	1	1
Heart attack & Skin cancer	-0.171137	0.039392	-4.344424	0.000014	0.0002	1	1
Prostate cancer & Skin cancer	-0.167308	0.0359	-4.660412	0.000003	0	1	1
Blood or soft tissue cancer & Skin cancer	-0.165993	0.054924	-3.022225	0.002509	0.0233	1	1
Depression & Prostate cancer	-0.157267	0.042351	-3.713385	0.000205	0.0025	1	1
Bipolar	-0.15506	0.030487	-5.086179	0	0	1	1
Black & Low income	0.159011	0.009929	16.014203	0	0	1	1
Low educational attainment & Unemployed	0.171507	0.012101	14.17332	0	0	1	1
Hispanic & Unemployed	0.174278	0.011192	15.571444	0	0	1	1
Cognitive difficulties & Unemployed	0.174864	0.018572	9.415401	0	0	1	1
Difficulty walking or with stairs & Unemployed	0.175884	0.018083	9.726615	0	0	1	1
Multiracial & Low educational attainment	0.178052	0.046158	3.857468	0.000115	0.0015	1	1
Bisexual & Gay or Lesbian	0.214771	0.064127	3.349166	0.000811	0.0088	1	1
Difficulty walking or with stairs & Obese	0.227147	0.023505	9.66369	0	0.0000	1	1
Black & Unemployed or unable to work	0.244681	0.010245	23.882282	0	0.0000	1	1
Skin cancer	0.287372	0.012423	23.132278	0	0.0000	1	1
Blind & Difficulty with errands	0.305068	0.095711	3.187372	0.001436	0.0142	1	1
Head and neck cancer & Heart attack	0.511972	0.171481	2.985597	0.00283	0.0257	1	1
